# Supplementary material for: The Enterococcus Cassette Chromosome, a Genomic Variation Enabler in Enterococci
Source: mSphere. 2018 Nov 7;3(6):e00402-18. doi: 10.1128/mSphere.00402-18 (PMC6222049; doi:10.1128/mSphere.00402-18)
Supplement: TABLE S1 [file sph006182686sd1.xlsx]

## Sheet: Sheet1
Accession number	WGS/Bioproject	Biosample	Strain name	ST	Country	Year	Epidemiology	Contig	Length of the contig	Strand	Length of ECC	rlmH		attL		ccrA		ccrB		attR		attL motif	attR motif	attECC motif
GCA_002263175.1	PRJNA393251	SAMN07326771	UWECC::cat reppLG1	172	Norway		Clinical isolate manipulated in the lab		2671452	plus	30340	243675	243799	243761	243820	259443	260816	260820	262457	274042	274101	cgtgccttccggatcaatgcgggggcgccttatcataagtgatgcggtttttatcattga	aatatcattcactcatgatacccagcgccttatcataagtgatgcggtttttatcattga	AATATCATTCACTCATGATACCCAGCGCCTTATCATAAGTGATGCGGTTTTTATCATTGA
GCA_002263195.1	PRJNA393251	SAMN07326774	9-F-6	872	Norway	2012	Clinical isolate		2754337	plus	60460	245273	245883	245842	245901	292424	293797	293801	295435	306243	306302	cgtgccttccggatcaacgcgggggctccataccacaaataatgatattttttaagagaa	aatatcattcactcatgatacccagcgccttatcataagtgatgcggtttttatcattga
																				314911	314970		aatatcattcactcatgatacgcagcgccttatcataagtgagacaagaagaatgaaaga
To be published	PRJNA407052		K59-68	203	Norway	2008	Clinical isolate		2947118	plus	61689	245032	245642	245601	245660	293411	294784	294788	296422	307231	307290	cgtgccttccggatcaatgcgggggctccataccacaaataatgatattttttaagagaa	aatatcattcactcatgatacccagcgccttatcataagtgatgcggtttttatcattga	AATATCATTCACTCATGATACCCAGCTCCATACCACAAATAATGATATTTTTTAAGAGAA
																				314553	314662		aatatcattcactcatgatacgcagcgccttatcataagtgagacaagaagaatgaaaga
GCA_000174395.2	PRJNA55353	SAMN00002237	DO	18	USA	1992	Clinical isolate	CP003583.1	2698137	plus	33886	245109	245719	245679	245738	265704	267077	267081	268718	279506	279565	cgtgccttccggatcaatgcgggggctccataccacaaataatgatattttttaagagaa	aatatcattcactcatgatacccagcgccttatcataagtgatgcggtttttatcattga	AATATCATTCACTCATGATACCCAGCTCCATACCACAAATAATGATATTTTTTAAGAGAA
GCA_000258325.1	PRJNA141665	SAMN02469377	LCT-EF90	76	China	unknown	Lab	JH636586.1	1498111	minus	-53648	745084	744474	744514	744455	732678	731305	731301	729664	690925	690866	cgtgccttccggatcaatgcgggggctccataccacaaataatgatattttttcgaataa	aatatcattcactcatgatacccagctccgtatcataagtgatgatatttttgtaatgtg
																				702156	702097		aatatcattcacttatgataagcagcgccttatcataagtgatgcggtttttatcattga
																				709784	709725		aatatcattcactcatgatacccagctccataccacaaataatgatatttttgttttatc
GCA_000313195.1	PRJNA177987	SAMN02469383	LCT-EF258	76	China	2011	Clinical isolate	KB206117.1	1020930	minus	-44101	757235	756625	756665	756606	744829	743456	743452	741815	712623	712564	cgtgccttccggatcaatgcgggggctccataccacaaataatgatattttttcgaataa	aatatcattcacttatgataagcagcgccttatcataagtgatgcggtttttatcattga
																				721036	720977		aatatcattcactcatgatacccagctccataccacaaataatgatatttttgttttatc
GCA_000321465.1	PRJNA82411	SAMN00779800	EnGen0005	9	UK	1992	Poultry	KB029383.1	226669	plus	25778	33746	34246	34208	34267	46666	48039	48043	49680	59927	59986	cgtgcttttcgaatcaatgcgggtgctccataccacaaatgatgatattttaaagaataa	gatatcattcactcatgatacccagcgccttatcataagtgagacaagaagaatgaaaga
GCA_000321805.1	PRJNA82447	SAMN00779810	EnGen0001	158	Belgium	1995	Poultry	KB029620.1	287110	plus	21340	264977	265477	265439	265498	276667	278040	278044	279681	286720	286779	cgtgcttttcgaatcaatgcgggtgctccgtatcataaatgatgatattttttaagagaa	aatatcattcactcatgatacgcagctccataccacaaataatgatatttttgttttatc
GCA_000321825.1	PRJNA82449	SAMN00779812	EnGen0018	159	South Africa	2001	Ostrich	KB029639.1	472506	plus	24247	264146	264756	264716	264775	276005	277060	277064	278701	288904	288963	cgtgccttccggatcaatgcgggggctccataccacaaataatgatattttaaagaataa	gatatcattcactcatgatacccagcgccttatcataagtgagacaagaagaatgaaaga
																				278757	278816		aatagttagaggagttgttagggaggtccgtatcataagtgagagtgtttttaaatccgc
GCA_000321885.1	PRJNA82455	SAMN00779815	EnGen0028	75	Norway	1956	Cheese	KB029699.1	2692058	minus	-21821	2251781	2251171	2251211	2251152	2238347	2236974	2236970	2235333	2229449	2229390	cgtgccttccggatcaatgcgggggctccgtatcataaataatgatattttttaagagaa	aatatcattcactcatgatacgcagctccgtatcataagtgatgatatttttgtaatgtg
GCA_000321905.1	PRJNA82457	SAMN00779816	EnGen0029	79	Norway	1964	Fish Burger	KB029707.1	667696	plus	40368	442537	443147	443107	443166	455674	457047	457051	458688	483416	483475	cgtgccttccggatcaatgcgggggctccgtatcataaataatgatatttttttaaaata	aatatcattcactcatgatacccagctccgtatcataagtgatgatatttttgtaatgtg
GCA_000321925.1	PRJNA82459	SAMN00779817	EnGen0027	67	Netherlands	1957	Clinical isolate	KB029717.1	477121	minus	-23367	264977	265477	34684	34625	22798	21425	21421	19784	11376	11317	cgtgcttttcgaatcaatgcgggtgctccataccacaaataatgatattttaaagaataa	aatatcattcactcatgatacccagctccgtatcataaatgatgatattttttaagagaa
GCA_000322045.1	PRJNA82469	SAMN00779823	EnGen0039	69	Netherlands	1981	Environment	KB029835.1	628421	minus	-26804	186923	186314	186353	186294	177078	175705	175701	174064	159608	159549	cgtgccttccggatcaatgcgggggctccgtatcataaatgatgatattttttaagagaa	aatatcattcactcatgatacgcagcgccttatcataagtgagacaagaagaatgaaaga
GCA_000322225.1	PRJNA82493	SAMN00779836	EnGen0038	331	Netherlands	2006	Clinical isolate	KB029962.1	2360275	minus	-77571	2056542	2055935	2055972	2055913	2039153	2037780	2037776	2036139	1978460	1978401	cgtgccttccggatcaacgcgggggctccgtatcataagtgatgatatttttttaaaata	aatatcattcactcatgatacgcagctccgtatcataagtgatgatatttttgtaatgtg
																				2023894	2023835		aatatcattcactcatgatacccagctccgtatcataagtgatgcggtttttatcattga
GCA_000390465.1	PRJNA82437	SAMN00779805	EnGen0006	50	Italy	unknown	Clinical isolate	KB932305.1	2436680	plus	42598	291691	292301	292261	292320	321452	322825	322829	324463	334800	334859	cgtgccttccggatcaatgcgggggctccataccacaaataatgatattttttaagagaa	aatatcattcactcatgatacccagcgccttatcataagtgatgcggtttttatcattga
																				342122	342881		aatatcattcactcatgatacgcagcgccttatcataagtgagacaagaagaatgaaaga
GCA_000391985.1	PRJNA88289	SAMN00808960	EnGen0136	82	Denmark	1997	Pig	KB932677.1	434779	plus	27593	254397	254897	254859	254918	269892	271265	271269	272906	282393	282452	cgtgcttttcgaatcaatgcgggtgctccgtatcataaataatgatatttaagattgaat	aatatcattcacttatgatacgtagctccgtaccacaaataatgatattttttcgaataa
GCA_000392215.1	PRJNA88323	SAMN00808977	EnGen0152	117	unknown	1994	unknown	KB932751.1	311552	plus	37436	267301	267911	267871	267930	291446	292819	292823	294460	305248	305307	cgtgccttccggatcaatgcgggggctccataccacaaataatgatattttttaagagaa	aatatcattcactcatgatacccagcgccttatcataagtgatgcggtttttatcattga
GCA_000393675.1	PRJNA88819	SAMN00809099	EnGen0261	50	France	1996	Hospital	KB946007.1	364634	plus	52008	290150	290760	290720	290745	319713	321086	321090	322724	342669	342728	cgtgccttccggatcaatgcgggggctccataccacaaataatgatattttttaagagaa	aatatcattcactcatgatacgcagcgccttatcataagtgagacaagaagaatgaaaga
																				335347	335406		aatatcattcacttatgatacgtagcgccttatcataagtgatgcggtttttatcattga
GCA_000395485.1	PRJNA88339	SAMN00808986	EnGen0160	87	France	1994	NA	KB947568.1	473564	plus	54487	258605	259214	259175	259234	300374	301747	301751	303388	313603	313662	cgtgccttccggatcaatgcgggggctccgtaccataaatgatgatatttataatatgtt	aatatcattcactcatgatacccagcgccttatcataagtgagacaagaagaatgaaaga
GCA_000395605.1	PRJNA88351	SAMN00808993	EnGen0166	50	France	1993	Hospital	KB947695.1	519879	plus	43154	292134	292744	292704	292763	322309	323682	323686	325320	335799	335858	cgtgccttccggatcaatgcgggggctccataccacaaataatgatattttttaagagaa	aatatcattcactcatgatacccagcgccttatcataagtgatgcggtttttatcattga
																				343121	343180		aatatcattcactcatgatacgcagcgccttatcataagtgagacaagaagaatgaaaga
GCA_000395745.1	PRJNA88365	SAMN00809000	EnGen0173	38	Denmark	2010	Chicken	KB947930.1	509361	plus	39872	283350	283957	283920	283979	294894	296267	296271	297908	323733	323792	cgtgccttccggatcaatgcgggggctccgtatcataagtgatgatattttttaagagaa	aatatcattcactcatgatacccagcgccttatcataagtgagacaagaagaatgaaaga
																				304029	304088		aatatcattcactcatgatacgcagctccataccacaaataatgatattttttaagagaa
																				326590	326649		aaatatcatcactcatgatacgcagctccgtatcataaatgatgacattttttagagaca
GCA_000395785.1	PRJNA88369	SAMN00809003	EnGen0175	22	Denmark	2010	Chicken	KB947953.1	495894	plus	41894	268265	268875	268835	268894	300824	302197	302201	303838	310670	310729	cgtgccttccggatcaatgcgggggctccataccacaaataatgatatttttgttttatc	aatatcattcactcatgatacgcagcgccttatcataagtgatgcggtttttatcattga
																				317992	318051		aatatcattcactcatgatacgcagcgccttatcataagtgagacaagaagaatgaaaga
GCA_001582105.1	PRJNA306037	SAMN04338411	C68	16	USA	1997	Hospital	LPUE01000001.1	2163865	minus	-34220	848136	847636	847674	847615	827316	825943	825939	824302	813513	813454	cgtgcttttcgaatcaatgcgggtgctccataccacaaataatgatattttttaagagaa	aatatcattcactcatgatacccagctccataccacaaataatgatattttttaagagaa
GCA_001750885.1	PRJNA224116	SAMN04045274	E745	16	unknown	unknown	unknown	NZ_CP014529.1	2765010	plus	34220	249234	250213	250172	250231	270530	271903	271907	273544	284333	284392	cgtgcttttcgaatcaatgcgggtgctccataccacaaataatgatattttttaagagaa	aatatcattcactcatgatacccagctccataccacaaataatgatattttttaagagaa
GCA_001895905.1	PRJNA353653	SAMN06018903	VRE001	203	USA	2013	Clinical isolate	CP018071.1	3242670	minus	34659	2157518	2157997	2157500	2157559	2135828	2137201	2134187	2135806	2123339	2123398	cgtgcttttcgaatcaatgcgggtgctccataccacaaataatgatattttttaagagaa	aatatcattcactcatgatacccagctccataccacaaataatgatattttttaagagaa
GCA_002007625.1	PRJNA358851	SAMN06186500	2014-VREF-41	1421	Korea	2014	Hospital	CP019208.1	3009007	minus	46158	2022494	2022957	2022460	2022519	1989306	1990679	1987668	1989302	1976800	1976859	cgtgccttccggatcaatgcgggggctccataccacaaataatgatattttttaagagaa	aatatcattcactcatgatacccagcgccttatcataagtgagacaagaagaatgaaaga
GCA_002025045.1	PRJNA358851	SAMN06472830	2014-VREF-268	1421	Korea	2015	Hospital	CP019992.1	2990310	minus	56266	594213	594676	594179	594238	558239	559612	556601	558235	538411	538470	cgtgccttccggatcaatgcgggggctccataccacaaataatgatattttttaagagaa	aatatcattcactcatgatacgcagcgccttatcataagtgagacaagaagaatgaaaga
																				545733	545792		aatatcattcactcatgatacccagcgccttatcataagtgatgcggtttttatcattga
GCA_002025065.1	PRJNA358851	SAMN06472829	2014-VREF-63	1421	Korea	2014	Hospital	CP019988.1	2907074	plus	46157	50160	50623	50598	50657	82437	83810	83814	85448	96257	96316	cgtgccttccggatcaatgcgggggctccataccacaaataatgatattttttaagagaa	aatatcattcactcatgatacccagcgccttatcataagtgagacaagaagaatgaaaga
GCA_900092475.1	PRJEB14733	SAMEA4067785	Ef_aus0233	796	Australia	2011	Hospital	LT598663.1	2888087	plus	52305	259338	259801	259776	259835	290441	291814	291818	293452	311583	311642	cgtgccttccggatcaatgcgggggctccataccacaaataatgatattttttaagagaa	aatatcattcactcatgatacgcagcgccttatcataagtgagacaagaagaatgaaaga
																				304261	304320		aatatcattcactcatgatacccagcgccttatcataagtgatgcggtttttatcattga
GCA_900094185.1	PRJEB13012	SAMEA4357170	ERS1268619	1421	Australia	2014	Hospital	LT603678.1	2944104		56234	280977	281440	281415	281474	316019	317391	317395	319029	337151	337210	cgtgccttccggatcaatgcgggggctccataccacaaataatgatattttttaagagaa	aatatcattcactcatgatacgcagcgccttatcataagtgagacaagaagaatgaaaga
																				329832	329891		aatatcattcactcatgatacccagcgccttatcataagtgatgcggtttttatcattga
GCA_900143455.1	PRJEB18432	SAMEA18413668	ERS1462666	296	Russia	unknown	Microbiome	FRDX01000002.1	166186	minus	51778	66297	66772	66275	66334	53106	54479	51465	53102	14995	15054	cgtgccttccggatcaatgcgggggctccgtatcataaataatgatattttttaagagaa	aatatcattcactcatgatacccagctccgtatcataagtgatgatatttttgtaatgtg
																				26802	26861		aatatcattcactcatgatacccagcgccttatcataagtgatgcggtttttatcattga
GCA_900148705.1	PRJEB18536	SAMEA23866168	ERS1469936	296	Russia	unknown	Microbiome	FRXP01000002.1	166186	minus	51778	66297	66772	66275	66334	53106	54479	51465	53102	14995	15054	cgtgccttccggatcaatgcgggggctccgtatcataaataatgatattttttaagagaa	aatatcattcactcatgatacccagctccgtatcataagtgatgatatttttgtaatgtg
																				26802	26861		aatatcattcactcatgatacccagcgccttatcataagtgatgcggtttttatcattga
