# Supplementary material for: The Enterococcus Cassette Chromosome, a Genomic Variation Enabler in Enterococci
Source: mSphere. 2018 Nov 7;3(6):e00402-18. doi: 10.1128/mSphere.00402-18 (PMC6222049; doi:10.1128/mSphere.00402-18)
Supplement: TABLE S2 [file sph006182686sd2.xlsx]

## Sheet: Sheet1
ID	Genome numbers	ECC numbers	Gene	COG	Function_desc	COG_categories	EggNOG	AA_seq
9-F-6_00001	491	23	rlmH1	A	methylates the pseudouridine at position 1915 (m3Psi1915) in 23S rRNA	rRNA processing	04U7V@bacNOG,08UXA@bactNOG,0NI3G@firmNOG,COG1576@NOG	MNIKIISVGKLKEKYLIQGINEYVKRLNAYAKIELIEVPDEKAPENLSEAQMRQVKEKEGERILAKIKEQEYVYGLAIEGKNPTSESFAKQIDQLGIQGKSHLVFVIGGSLGLSEAVMKRSNAQISFGKMTYPHQLMRLILVEQIYRAFRINAGAPYHK
9-F-6_00002	173	1	tra	S	conjugative transposon protein	Function unknown	04VGT@bacNOG,090E9@bactNOG,0NJJP@firmNOG,11JUF@NOG	MELKFVIPNMEKTFGNLEFAGEDKVVQRRINGRLTVLSRSYNLYSDVQRADDIVVVLPAEAGEKHFGFEERVKLVNPRITAEGYKIGTRGFTNYLLHADDMIKE
9-F-6_00003	171	1	tra	S	conjugative transposon protein	Function unknown	04UI9@bacNOG,08RYM@bactNOG,0NJ0Z@firmNOG,11GJX@NOG	MRLANGIVLDKDTTFGELKFSALRREVRIQNEDGSVSDEIKERTYDLKSKGQGRMIQVSIPASVPLKEFDYNARVELINPIADTVATATYQGADVDWYIKADDIVLTKDSSSFKAQPQAKKEPTQDK
9-F-6_00004	129	1	fdsK	D	cell division protein FtsK	Cell cycle control, cell division, chromosome partitioning	COG1674@NOG	MKQRGKRIRPSGKDLVFHFTIASLLPVFLLVVGLFHVKTIQQINWQDFNLSQADKIDIPYLIISFSVAILICLLVAFVFKRVRYDTVKQLYHRQKLAKMILENKWYESEQVKTEGFFKDSAGRTKEKITYFPKMYYRLKNGLIQIRVEITLGKYQDQLLHLEKKLESGLYCELTDKELKDSYVEYTLLYDTIASRISIDEVEAKDGKLRLMKNVWWEYDKLPHMLIAGGTGGGKTYFILTLIEALLHTDSKLYILDPKNADLADLGSVMANVYYRKEDLLSCIETFYEEMMKRSEEMKQMKNYKTGKNYAYLGLPAHFLIFDEYVAFMEMLGTKENTAVMNKLKQIVMLGRQAGFFLILACQRPDAKYLGDGIRDQFNFRVALGRMSEMGYGMMFGSDV…
9-F-6_00005	174	1	rstA	L	Replication initiation factor	Replication, recombination and repair	COG2946@NOG	MEGFLLNEQTWLQHLKEKRLAYGLSQNRLAVATGITRQYLSDIETGKVKPSEDLQQSLWEALERFNPDAPLEMLFDYVRIRFPTTDVQQVVENILQLKLSYFLHEDYGFYSYSEHYALGDIFVLCSHELDKGVLVELKGRGCRQFESYLLAQQRSWYEFFMDVLVAGGVMKRLDLAINDKTGILNIPVLTEKCQQEECISVFRSFKSYRSGELVRKEEKECMGNTLYIGSLQSEVYFCIYEKDYEQYKKNDIPIEDAEVKNRFEIRLKNERAYYAVRDLLVYDNPEHTAFKIINRYIRFVDKDDSKPRSDWKLNEEWAWFIGNNRERLKLTTKPEPYSFQRTLNWLSHQVAPTLKVAIKLDEINQTQVVKDILDHAKLTDRHKQILKQQSVKEQDVITT…
9-F-6_00006	237	1	ltrA	L	Reverse transcriptase	Replication, recombination and repair	04TG7@bacNOG,05EKQ@bactNOG,0ND5F@firmNOG,COG3344@NOG	MPKNKNETLCVEDLRHAEYYEMQNTFDDLYAKSKNGDIFTHLMDIILSRENILLAYRNIKANAGSKTAGTDGTIIKDIGKLPAETVVKKVRYIVAGSPHGYRPKPVRRKEIPKPNGKTRPLGIPCMWDRLIQQCIKQVLEPICEAKFSENSYGFRPNRSVENAIKATYNRLQISQLHYVIEFDIKGFFDNVNHSKLIKQIWAMGIRDKHLIFILKRILKAPIKMTNGTITYPEKGTPQGGIISPLLANIVLNELDHWVESQWQENPVTKNYVVHINKSGSPCKSNAYKEMKKTKLKEMYMVRYADDFRVFCRYKESAEKAKIAITQWIEQRLKLEVSQEKTRIVNVRKRYSDFLGFKIKMIPRRKKLVVKSHISDKQFKNQKDKLVSQAKKIASPSKGK…
9-F-6_00007	173	1	hp	S	Antirestriction protein	Function unknown	05DXR@bactNOG,0EQRJ@cloNOG,0NER7@firmNOG,0XQEC@NOG	MDDMQVYIANLGKYNEGELVGAWFTFPIDFEEVKEKIGLNDEYEEYAIHDYELPFTVDEYTSISELNRLWEMVSELPEELQSELSALLTHFSSIEELSEHQEDIIIHSDCDDMSDVARYYIEETGALGEVPASLQNYIDYESYGRDLDLSGTFISTNHGIFEIVY
9-F-6_00008	159	1	tra	S	conjugative transposon membrane protein	Function unknown	0903F@bactNOG,0ES59@cloNOG,0NK1S@firmNOG,11PQH@NOG	MKKIRSYTSIWSVEKVLYSINDFRLPFPITFTQMTWFVVSLFAVMILGNLPPLSMIEGAFLKYFGIPVAFTWFMSTKTFDGKKPYGFLKSVIAYALRRKLTYAGKKVTLGRNQPQEAITAVRSEFYGISN
9-F-6_00009	127	1	hp	S	ATP GTP-binding protein	Function unknown	04TD8@bacNOG,065MV@bactNOG,0NF01@firmNOG,0Y0B5@NOG	MAYPIKYIENNLVWNKDGECYAYYELVPYNYSFLSPEQKIQVHDSFRQLIAQNRDGKIHALQISTESSILSAQERSKNEVTGKLKTVAYDKIDQQTDALISMIGENQVDYRFFIGFKLLLNDQEFSMKSLTVEAKNAFTDFVYDVNHKLMGDFVSMSNDEILRFQKMEKLLENKISRRFKIRRLDKDDFGYLIEHLYGQTGTAYEEYEYPLSKKKLEHETLIKTYDLIKPTRCLVEEKQRYLKIQQEDETAYVAYFTINSIVGELDFPSSEIFYYQQQQFTFPIDTSMNVEIVANRKALSTVRNKKKELKDLDNHAWQSDNETSSNVAEALESVNELETNLDQSKESMYKLSYVVRVSANDLDELKRRCNEVKDFYDDLSVKLVRPFGDMLGLHEEFLP…
9-F-6_00010	173	1	tra	S	conjugative transposon membrane protein	Function unknown	04SUD@bacNOG,05F30@bactNOG,0NET9@firmNOG,0XQIJ@NOG	MKPSILNRIKSNWTLKRLGKVAMTVAFTLVIAIFLLAMLGTVVQAAGLVDDTVNVANEYSRYPLENYQLDFYVDNSWGWLPWNWSDGIGKQVMYGLYAITNFIWTISLYVSNATGYLVQEAYSLDFISATADSIGKNMQTLAGVTPSGLSTEGFYVGFLLLLILVLGVYVAYTGLIKRETTKAIHALMNFVLVFILSASFIAYAPDYIKKSMTFHQTSATLVCHWVQKLSCPIQIVKARTVWT
9-F-6_00011	168	1	tra	S	conjugative transposon membrane protein	Function unknown	05F30@bactNOG,0NET9@firmNOG,0XQIJ@NOG	MPHSDSQGKDSVDLIRDSLFSIQVQQPWLLLQYNSSDIESIGIDRVESLLSTSPDSNNGEDREKIVAEEIEDRSNTNMTITKTINRLGTVFFLFVFNIGISIFVFLLTGIMIFSQVLFIIYAMFLPVSFILSMIPSFDGMSKRAITKLFNTILTRAGITLIITTAFSISTMLYTLSAGYPFFLIAFLQIVTFAGIYFKLGDLMSMFSLQSNDSQSVGSRMMRKPRMLMHAHMHRLQRKLGRSVTALGAGSAIASATGKKGQSGSGSSASTQADHSRPNGQEKSTLGKRIGQTIGTVADTKDRMVDTAGNLKEQVKDLPTNARYAVYQGKSKVTDNVHDLTRSISQTKADKASGRKKQQEQRRKTIAERRSEMEQVKQKKQPASSVHERPATKQEQSHDG…
9-F-6_00012	176	1	spl	M	Nlp p60 protein	Cell wall/membrane/envelope biogenesis	04TAN@bacNOG,05K4H@bactNOG,0NKNG@firmNOG,COG0741@NOG,COG0791@NOG	MKLKTLVIGGSGLFLMVFSLLLFVAILFSDEQDGGFSNIHYGGVDVSAEVLAHKPMVEKVAKEYGIEEYVNILLAIIQVESGGTAEDVMQSSESLGLPPNSLSTEESIKQGVKYFSELLASSERLGVDLESVIQSYNYGGGFLGYVANRGNKYTFELAQSFSKEYSGDEKVSYPNPIAIPINGGWRYNYGNMFYVQLVTQYLVTTEFDDDTVQAIMDEALKFEGWKYVYGGASPTTSFDCSGLTQWTYGKAGINLPRTAQQQYDVTRHIPLLEAKAGDLVFFHSTYNAGSYITHIGIYLGDNRMFHAGDPIGYADLTSSYWQQHLVGAGRIKQ
9-F-6_00013	178	1	hp	S	conjugative transposon protein	Function unknown	04RIH@bacNOG,05VN9@bactNOG,0NFS7@firmNOG,0XVMR@NOG	MMKFGKNQNTEKQTPKEKKPRVYKVNPRKKVVIVLWVLLGLSFSFAIFKHFTAIDTHTIHETTIIEKEYVDTHHVENFVENFAKVYYSWELNDKSIDNRIENLKAYLTEELQALNVDTVRKDIPVSSSVKGFQIWTVEADGDNQFDVTYSVDQLITEGENTKTVHSAYIVSVYVDSTGNMVLIKNPTITSIPKKSDYKPKAIESEGTVDSITTNEINEFLTTFFKLYPTATASELSYYVNDGILKPIGKEYIFQELVNPIYNRKDNQVTVSLTVEYIDQQTKATQVSQFDLVLEKNGSNWKIIE
9-F-6_00014	201	1	tetM	T	tetracycline resistance protein	Signal transduction mechanisms	05D59@bactNOG,0NDCR@firmNOG,COG0480@NOG	MKIINIGVLAHVDAGKTTLTESLLYNSGAITELGSVDKGTTRTDNTLLERQRGITIQTGITSFQWENTKVNIIDTPGHMDFLAEVYRSLSVLDGAILLISAKDGVQAQTRILFHALRKMGIPTIFFINKIDQNGIDLSTVYQDIKEKLSAEIVIKQKVELYPNMCVTNFTESEQWDTVIEGNDDLLEKYMSGKSLEALELEQEESIRFQNCSLYPVYHGSAKSNIGIEQLIEVITNKFYSSTYRKKSELCGNVFKIEYSEERQRLAYVRLYGGILHLRDSVRISEKEKIKITEMYTSINGELCKIDKAYSGEIVILQNEFLKLNSVLGDTKLLPQRERIENPLPLLQTTVEPSKPQQREMLLDALLEISDSDPLLQYYVDSTTHEIILSFLGKVQMEVI…
9-F-6_00015	159	1	mfs	G	transporter major facilitator family protein	Carbohydrate transport and metabolism	08J8C@bactNOG,11NU0@NOG	MVLNVSLPDIANDFNKPPASTNWVNTAFMLTFSIGTAVYGKLSDQLGIKRLLLFGIIINCFGSVIGFVGHSFFSLLIMARFIQGAGAAAFPALVMVVVARYIPKENRGKAFGLIGSIVAMGEGVGPAIGGMIAHYIHWSYLLLIPMITIITVPFLMKLLKKEVRIKGHFDIKGIILMSVGIVFFMLFTTSYSISFLIVSVLSFLIFVKHIRKVTDPFVDPGLGKNIPFMIGVLCGGIIFGTVAGFVSMVPYMMKDVHQLSTAEIGSVIIFPGTMSVIIFGYIGGILVDRRGPLYVLNIGVTFLSVSFLTASFLLETTSWFMTIIIVFVLGGLSFTKTVISTIVSSSLKQQEAGAGMSLLNFTSFLSEGTGIAIVGGLLSIPLLDQRLLPMEVDQSTYLY…
9-F-6_00016	148	1	tra	S	plasmid recombination enzyme	Function unknown	050FY@bacNOG,06PHI@bactNOG,0NEAI@firmNOG,0XTDI@NOG	MSYAVCRMQKVKSAGLKGMQFHNQRERKSRTNDDIDHERTRENYDLKNDKNIDYNERVKEIIESQKTGTRKTRKDAVLVNELLVTSDRDFFEQLDPGEQKRFFEESYKLFSERYGKQNIAYATVHNDEQTPHMHLGVVPMRDGKLQGKNVFNRQELLWLQDKFPEHMKKQGFELKRGERGSDRKHIETAKFKKQTLEKEIDFLEKNLAVKKDEWTAYSDKVKSDLEVPAKRHMKSVEVPTGEKSMFGLGKEIMKTEKKPTKNVVISERDYKNLVTAARDNDRLKQHVRNLMSTDMAREYKKLSKEHGQVKEKYSGLVERFNENVNDYNELLEENKSLKSKISDLKRDVSLIYESTKEFLKERTDGLKAFKNVFKGFVDKVKDKTAQFQEKHDLEPKKNE…
9-F-6_00017	85	1	rep	L	Replication Protein	Replication, recombination and repair	05WKT@bactNOG,0NV1B@firmNOG,COG5655@NOG	MGVSFNIMCPNSSIYSDEKSRVLVDKTKSGKVRPWREKKIANVDYFELLHILEFKKAERVKDCAEILEYKQNRETGERKLYRVWFCKSRLCPMCNWRRAMKHGIQSQKVVAEVIKQKPTVRWLFLTLTVKNVYDGEELNKSLSDMAQGFRRMMQYKKINKNLVGFMRATEVTINNKDNSYNQHMHVLVCVEPTYFKNTENYVNQKQWIQFWKKAMKLDYDPNVKVQMIRPKNKYKSDIQSAIDETAKYPVKDTDFMTDDEEKNLKRLSDLEEGLHRKRLISYGGLLKEIHKKWFCCKVLNKE
9-F-6_00018	304	2	IS1216	L	IS1216 (IS6)	Replication, recombination and repair	04TUQ@bacNOG,08BUD@bactNOG,0NHGY@firmNOG,COG3316@NOG	MNHFKGKQFQQDVIIVAVGYYLRYNLSYREVQEILYDRGINVSHTTIYRWVQEYGKLLYQIWKKKNKKSFYSWKMDETYIKIKGKWHYLYRAIDADGLTLDIWLRKKRDTQAAYAFLKRLVKQFDEPKVVVTDKAPSITSAFKKLKEYGFYQGTEHRTIKYLNNLIEQDHRPVKRRNKFYRSLRTASTTIKGMEAIRGLYKKTRKEGTLFGFSVCTEIKVLLGIPA
9-F-6_00019	42	13	hp10	S	Viral A-type inclusion protein	Function unknown	0J2R0@euNOG,11W2T@NOG	MRKKIIINAGVIIGLMLVIFSGKQYADNILLWGGEDNIEKINNNLTILDTALENKEQKISILNSQLSSNNQTLEQLRTNIEVSKQKVASLENDKNQLVSEKTNLENQLSAKDSELQGKQNEINAKIDEINQKVAEINRLNSDWNNRLQNEKNKFNEEQSTINSLNQQINQMLSEKNNIQNQLQATQQKLEEEKSKNSSLNNYIEKLQKAKNDVEDTANKAQQIVNEHTIQ
9-F-6_00020	67	13	hp11	S	hypothetical protein	Function unknown		MLDDRLTCSNCGTLFYYEEVRNIVKHRKKEMPIRCPNCNEVIKRKLSHGYFVSYELYEESKINLKKKPKYYKNLKTGAIITEKEFKNLVTEEESRFYNLSGNICPGFMDQIIENESIESIENYVPVDLPK
9-F-6_00021	24	10	hp16	S	hypothetical protein	Function unknown		MICLLKDSIVEPEGMENTFELYNKTTVDKLIPILVPTDLNGHDVLLRFNGFLGEDYRYLKISDPQPLTE
9-F-6_00022	38	13	tdk	F	thymidine kinase	Nucleotide transport and metabolism	04RIM@bacNOG,07104@bactNOG,0NFX0@firmNOG,COG1435@NOG	MAQLFYRYGTMNSGKSIELLKVAHNYEEQGKRVIIMTSAIDTRSGFGKVESRIGVSKPAIAITSEMDVYGELVEIIDQYGKVDCILVDESQFLSRENIIDLSLIVMNEEVPVICYGLKNDFQNNLFKGSEALLTFADKIEEIKTICHFCNKKAVMNARIVDGIPVYSGEQIVVGGNEDYLSVCRNHYYNED
9-F-6_00023	40	23	ISEfm2	L	ISEfm2	Replication, recombination and repair	04RAJ@bacNOG,05D5G@bactNOG,0NDE0@firmNOG,COG3328@NOG	MNDFTTEILKTLANKGDLNGLFRVHLEKAVNTLLKTELTAFLDYEKYDRIGFNTGNSRNGSYDRTVKTEYGELHLQIPRDRNGEFKQQTVPAYRRTNDTLEETVIHLFRKGITMSEIADLIEKMYGHHYTPQTMSNMTKVLTEEVNAFKVRTLNDKYVAIFMIPSVFQMIYHSKNNMRDVQEYHL
9-F-6_00024	9	6	hp18	S	hypothetical protein	Function unknown		MSIRPLQHHNYIWFSFFFFSIYTKYFTLSTKVSSINTCSSYVQLRKSRYRGTFFFAAFFGLMRSTFAGRIRYKTSFFTKDINRVKETSFCCQFFHFSKNENKKFWKWRRILLAILCLVEKRWTK
9-F-6_00025	103	15	gadC	E	amino acid	Amino acid transport and metabolism	04RIF@bacNOG,05E5D@bactNOG,0ND6P@firmNOG,COG0531@NOG	MNKKKLSLFGFFALTASMVLTVYEYPTFATSQLHLVFFLLLGGILWFLPVALCAAEMATVEGWKDGGIFSWVSQTLGERFGFAAIFFQWFQITVGFITMIYFILGALSYVINFPELNTDPFIKFIGVLVIFWVLTFSQLGGTNRTAKIAKAGFVIGIVIPSIILFGLAAAYFIGGNPIQMAINAKAFIPDFSQLSTLVVFVSFILAYMGVEASASHINELENPQRNYPLAMFLLVILAIALDAIGGFSVAAVIPQHDLSLSAGVIQTFETLILHFNSHLHWLVKVIALMIACGVMGEVSSWVVGPSRGMFAAAQRGLLPVFFRKTNKQDVPVPLIMIQGIIVTIWAAVLTFGGGGNNLSFLVAISLTVVIYLVGYLLFFLGYFVLVFKKKDLKRTYNVP…
9-F-6_00026	104	15	gadB	E	Glutamate decarboxylase	Amino acid transport and metabolism	04S0E@bacNOG,05CVK@bactNOG,0NFXZ@firmNOG,COG0076@NOG	MLYGKDNQEEKNYLEPIFGSASEDVDLPKYKLNKESIEPRIAYQLVQDEMLDEGNARLNLATFCQTYMEPEAVKLMTQTLEKNAIDKSEYPRTTEIENRCVNMIADLWHAPNNEKFMGTSTIGSSEACMLGGMAMKFAWRKRAEKLGLDIQAKKPNLVISSGYQVCWEKFCVYWDVELREVPMDEKHMSINLDTVMDYVDEYTIGIVGIMGITYTGRYDDIKGLNDLVEAHNKQTDYKVYIHVDAASGGFYAPFTEPDLVWDFQLKNVISINSSGHKYGLVYPGVGWVLWRDQQYLPEELVFKVSYLGGEMPTMAINFSHSAAQLIGQYYNFVRYGFDGYRDIHQRTHDVAVYLAKEIEKTGIFEIINDGSELPVVCYKLKEDPNREWTLYDLSDRLLM…
9-F-6_00027	101	15	rofA	K	M protein trans-acting positive regulator	Transcription	04ZWN@bacNOG,06E6G@bactNOG,0NSGK@firmNOG,0Y0QQ@NOG	MLETYLEKSIFRQVYICEQLHEKGTIQIREIADQLNVCPLTVTNDLECITDILHQQIISVEKSRSSFTVAFDSSFSRLALTQLIYQRSDFFNVLGHYLSGEHNWSNIADTTFISLSKVYNLRNELINFFKQMQYLNADGHFEIPEKDYRSLLLTIIYETNRTELIQLNKSIIQSGQQLIDYVEKHFFSRSYPTVEKQFILLGIAIGLQRSKTNPIYFSQEEKRVARHTPLFQLIQKGLEQLSFSLCHDEDECLYIYFLFNSRNYLCDNFELLQKDLNVVYQNHVADNPLVIELSQKLILSLNISEENQILFDKALLPFIRSLWADIQIFQPDKTYLLNEEQRALYLEVHEILEQWRKQNNLFLRWNENSIRKLTISLSLLNEHKRKSPIEVFIVAPSDF…
9-F-6_00028	19	13	parB	K	ParB-like nuclease domain	Transcription	0508F@bacNOG,08EJM@bactNOG,0NJK3@firmNOG,COG1475@NOG	MNKDITFPVMDVRLVPITKIQANDYNPNRVASPEMNLLELSIIEDGFTQPLVCYYKEKEEKYILVDVLHRYRVAKERLNLKVVPVTVIDKPIEERMASTIRHNRARGTHEIRGMEIVIQRLVKNGWSDKRISKELGMDIEEIFRFKQVSGGMATVFLTNFIRCRTSFRMLFRLSLTMSLLGCDDLRQELTVKVRLPR
9-F-6_00031	486	16	IS1485	L	IS1485 (IS3)	Replication, recombination and repair	04WSE@bacNOG,05N9C@bactNOG,0NKU6@firmNOG,COG2963@NOG	MSKRTRRTFSQEFKQQIVNLYLAGKPRVEIIREYELTASAFDKWVKQSKTSGSFKEKDNLTPEQKELLELRKRNQQLEMENDILKQAALIFGRRDK
9-F-6_00033	301	10	ISEfa7	L	ISEfa7 (IS1182)	Replication, recombination and repair	04V00@bacNOG,05MKN@bactNOG,0NFDQ@firmNOG,COG3666@NOG	MDEVEHLRLTDLNKSIYKKRKQTIERIFADAKEKHGMRWTKYRGLEKVATHTMLVFAAMNLKKLATWLWKGKEPLFFCSKIRNEVDKKLFQARVTSLEQLLSTV
9-F-6_00035	129	10	frlB	M	carbohydrate binding	Cell wall/membrane/envelope biogenesis	083AK@bactNOG,0ESYW@cloNOG,0NEXI@firmNOG,COG2222@NOG	MRQLHKEQIETAMAALKEKTIDHVYFTACGGSQAVLMAGQYLFDKELTVPCHVYTANEFNYAIPKGLSENSLVITCSHSGTTPETVEATKKAREFGAMTICLSNEEGSPLWEAAEYPVHYDWGKDVDASDLNKGILYGLLFNILLVLDGSKKWETCLNEFDKLNDLVIAEKSKFEITAKEWGKNQKRDKIIYTIGSGINYGEIYSTAACWFMEMQWINSNAIHSGEFFHGPFEITDYDVPFILVKSIGDTRFLDQRVEDFTKKFSNKLMVLDQADFDLESIDSVAKEYIAAVLSGVVIRQMVEAIAFERGHSLDVRRYMWQMKY
9-F-6_00036	129	10	pts	G	phosphotransferase system	Carbohydrate transport and metabolism	089JM@bactNOG,0P4HR@firmNOG,0XUVW@NOG	MANQLFHIVITTHSTLCEGYLKATKLILMNDATGISAVPFKENTSPDDFEESMKEIISQHHLQPLIILTDLIGGTPNNVSIKQLNNNRIQIIAGINLPLLLELLMAQSAGKSIEEIDFKELLNNSQKSMVHINSLLKDVS
9-F-6_00037	129	10	pts	G	PTS system, sorbose subfamily, IIB component	Carbohydrate transport and metabolism	08WC8@bactNOG,0I7RT@eryNOG,0NJC9@firmNOG,COG3444@NOG	MIKLVRVDHRLLHGQVIFSWTKQYDINHIIVADNKVPGDPMSVMALTIAKPADCKLDIVKISDVKGIMETSPNDNYMILIKGPKEAFELVQNLPEIKEINFGGVSKKSESKQYGKAVFLTPEELEATKKILDQEVKIFVQQVHLQVLKM
9-F-6_00038	126	10	pts	G	PTS system sorbose-specific iic component	Carbohydrate transport and metabolism	08PQW@bactNOG,0I7CY@eryNOG,0NGG5@firmNOG,COG3715@NOG	MLLKAILLGLVGVVAVIDSRLIGRQNIGRPLILSTLAGLVLGDLHTGIVLGASLELISMGFVSIGAAGPPNMQLGSIIATAFAILTNSSTETALTIAIPVAVAGEFMSIIMRMIIAQFGHAADKAIENNKFRKAQIIHIYWSFIFNAFVYFIPIFLTVYFGADVVADLVDKIPEMITDALTVSGNMLSALGFAMLLSTMLSKKLYPYFIFGFFIVAYSGLSLIGVTIFAALIAFVMDQVKYGKREEAHG
9-F-6_00039	128	10	pts	G	PTS system mannose fructose sorbose family iid	Carbohydrate transport and metabolism	05F3R@bactNOG,0ESGA@cloNOG,0NDZ8@firmNOG,COG3716@NOG	MENSTEKKRLITKKDLNKMCLRSWTIMCSWNYERQMHMGFMYGMAPILNKVYKNDEEKKREAYTRHMAFFNCTPQMTSFIMGLCASMEEQNAQAEEGNFNTESISMIKTSLMGPFAGIGDSFFQGTLRIITFGIGLSFAKQGSILGPILAVGLFAIPSILAVFYGGKLGYESGNKYLTKLYQEGLMDRVMQFASIIGLAVVGGMVASMVPIVTPLKFTTGGTELVLQDLLDSIIPGLLPLVCTLGIYKLIKKNVSTNMLLLGCILAGFVLSIIGIL
9-F-6_00040	126	10	hyd	J	HAD-superfamily hydrolase subfamily IA variant 3	Translation, ribosomal structure and biogenesis	05MN5@bactNOG,0ESB9@cloNOG,0NKRN@firmNOG,COG0637@NOG	MIKALIFDMDGVLIDSEIMYQKWVFNFLKQENLSYPLYSYQKKIGTTASIFDDIEKYNEGCNSLELKGKFTKYWKSQKIDYLDIFPNILIEQLEWLKKKKIKMAIASSSPMDTINEVVTTCKIESYFDCLISGRDLPESKPNPTIFLKASEQLRIPVEECLVIEDSYNGIKAGKRANMKVLAIKDKRFSQDVSLADDVIYDIKYLRQEVQVKFGI
9-F-6_00041	127	10	gntR	K	GntR family transcriptional regulator	Transcription	05FDP@bactNOG,0I7WI@eryNOG,0NEHV@firmNOG,COG2188@NOG	MNFQDNRPLYLQVEASIRNDIREKKYLPGEQLPTEEELCKIYGVSKITIRKAFKLLAESGTVERLRGKGTFVTQKKESLKLAGVHGFSDSLSTRGHKIRYTVLHSKIIKADEFLANKLQINVTDRVYNIKRLMWEDGAPMGIDNFFASEEKFPTLFEKGSQYTSLYKLLEDDYDVKATSSIMEINGLSATPELSDLLQCIVGDPLFILEKVGKDKNNQPFHYSQSTVRCDRISYVIEVTENITLDTVHKNDSDPKVID
9-F-6_00042	36	10	tnp	L	transposase/integrase	Replication, recombination and repair	04SXJ@bacNOG,07W0U@bactNOG,0NFSZ@firmNOG,COG2826@NOG	MTYTHLTTDELVIIESYFNIEKPVALVAQSLNRSRQTIYNVYSFLKQGKKVLDYYRQYKQNKSRCGRRSTVLSDEQSTYVQEKVAQGWSPDVIIGRGEFPIDCSVRTLYRMFKKGLFDTQSLPMKGKRKPNNHQEKRGKQAFRRTIHERNSLYPHLTKEFGHLEVDTIVGVKHKSAVITLVECLSKVIITLKPTGRRAEDIENRLNDWFKSMPKHLFKSMTFDCGKEFSNWRSISNSNDIAIFFADPGTPSQRGLNEHSNGLLRRDGLPKTMDFRDTDETFIQSVASKRNHIPRKSLNYRTPLEVFLSCIDKDILSSLI
9-F-6_00043	37	20	hp7	S	hypothetical protein	Function unknown		MATNYAKKINFDVDKLYKSLIVVPKNKSEDGNYELEVLQFKIEQKSSERFMSNQLVKIKKWLPMIDQLVSNNKEAKNLCIFVLLLHGRVINLVNRKSTTKFANSFWFLKNINKTVEKNGVYKGDFHFQNAETIEREHHYFDLLVNTVVELAKWAKSNETYSQVLKRIMSQETSFIYELSKSNLKYTYNEDELEILDNPENSQWIKELKREDFIETLRILKSLFDLKLAKATIMGIERDSYYWEEIGLYAPQIEGEDKEKRIDNIINYINSLSEPLKCRGLDFIGTLGWTETYYEKIYKEIIEQYFPK
9-F-6_00044	41	20	duf927	L	SCCmec staphylococcal cassette region, isolate CMFT3002	Replication, recombination and repair	051KU@bacNOG,07YP1@bactNOG,0NMEK@firmNOG,COG5519@NOG	MKMNHTSIQKHLQLLNTLGISYVNLRTFSTLNKKTVSHIFSTADSQAIINYLEKQKLSEGTVNITYNPIKQEVITQKKHSVRDNDIEKIRFVFIDIDPKRKEGSATDSEKKKAENVMEQVERYLKEKRIESFVKVDSGNGYHIFLPINEQPNNHETILTIQNFLQLLHRRFGVEDEVDIDTSVYNPSRLCKLVGTPAVKGKSTKERPHRLSSFLSIPDNIDRSNCFKILEQIVEENSMMSTSRVKSHPSFREVLPFIQADYKQWLAHYPELTYTIKEGDHKGVTLLIFDECPLRKHTNNSNGSCLSVTADNKIRFHCLHASDKNKDIQDFVKKYPLPKPVNPSVESLESNQEYYFDQFKLNQEGVFLVKEGQEEKVACPMFIKQIRKNIEQKVITLVLA…
9-F-6_00046	61	28	hp4	S	hypothetical protein	Function unknown		MTKNKMTLKAEVLLYIQEHFSNQAFFTKPIYLDFEIRGVSAGSIGGTLQALKNEGYLENHFVQRSFNRRVVKKWYLVHS
9-F-6_00047	68	32	ccrA	L	Cassette chromosome recombinase A	Replication, recombination and repair	050R7@bacNOG,07HIQ@bactNOG,0P1BP@firmNOG,COG1961@NOG	MRVACYDRTSVYEEAKISNDAQYDAVKEYVLEKYEQIPQRFSDKGESGEKAERPAFRQLRAWVCASEEEGVIYVWRYDRLARQAKIALEFIELCQQHQVQVYSISEPLPASFSHASTNKLFVQLLFTFAEQQRNVIIENVRAGLSYKKQQRQYLSSAVPYGYRLVNGKIQQEVHEARIVRYIFQLYLTKKYGYKKLCQRLTQQKLFFRERPFQPYHIYSILKNPLYYGEIKGGSLGKYLGTFEPILSKATFLQAQEIRQSRCTAKKDTYLYLLRQKIRCPFCGRHLSSKYQWNTKKTKTLHYYHCTDRSCQGIFLRAERVESEVLEKIQAFFQYEGVYQALIAQLTQQLAEKRKDEKRKVIQQKKQEAQWIKAFEEGNCSLEELKQQLQALQKPMSTSS…
9-F-6_00048	69	32	ccrB	L	Cassette chromosome recombinase B	Replication, recombination and repair	04RUW@bacNOG,05C6I@bactNOG,0NE0K@firmNOG,COG1961@NOG	MEMIQTKRVALYIRVSTQEQALEGHSIQAQEQNGRQFAERMGYEVVEVYADEGISGKSTKNRFAYQRMMNDARNHRFDLLVIWKLTRLGRNMLDVLQTVEELLRYDVGLHSISEQFDVTTSTGKLMLQLLGSFGEFERNQIAENVQMSMQSLVKDKKRYAGGRRLGYVSGIDTNGQKQLVIEPEEAKIVRLIYAKYLGGAGYRAIANFLNRQGYQTVKKNAFSTTAVKDILRNKIYAGYLEYARYINWETKRRKGKNPRPILVKGTHEPIISEEDYQKVQERLALEGKQPKWNHTGENVLTGLLRCPECGAPMAASNVTNTLKDGTKKRIRYYSCSVFRNKGASVCHANSIRAEQAETFVADRLKEIVQLPEVLPRLVAALNEEIVRQSQPLEQELVVL…
9-F-6_00049	35	14	hp9	S	hypothetical protein	Function unknown		MKKMGKCILCEKYTELTKEHVPPKKSGNTGGKKTRTGNLDDFLKSDFTKGDFPKGIKRKPQGNVYYTG
9-F-6_00054	42	20	hsdM	V	type I restriction-modification system	Defense mechanisms	COG0286@NOG	MGAELNQKLFSAADNLRSKMDASEYKNYLLGLIFYKYLSDRLLEQVVLLADESLEEYDTVSKQTMLYRELLSDEESKEDLIATIVDILGYAISPEYLFNVLADQAKQATFQLNDLNKAFLASHIYGKILSAKFE
9-F-6_00055	48	17	fis	T	two component, sigma54 specific, transcriptional regulator, Fis family	Signal transduction mechanisms	05C1W@bactNOG,0ND8B@firmNOG,COG1221@NOG,COG3933@NOG	MEELKERIVNYVIENSEIKNKWGNNTAQKISEKLNVSRNIVSQYLNEFVKDGEFGKINTRPVIFFSLPEKVPNQQIFSSSEEAEKWYDSSFRVGIERVIGSQGSLRNVIAQIKAAIYYPPNGLPILLHGETGTGKSYLANYVYKDLLANNYIEEKASFISVNCSEYANNPELFLSNFFGHVKGAYTGAEDGRKGLAELANNGVLFLDEIHALSNECQEKLFQFMDTRKFHRMGDNENWYTSSCWIIFATSEPPEDKLLSTLLRRIPVKLTLPTLDSRSLYERKQLIKIFFKSEEERLAKKILISQQLLDFLLNYRFSENVGNLKNIIQLTCANAFYFLDDLEELYIQMYHLPQWVNFNGMKVMKRQNELKYIQMDDLEKVDEVFNINELIEYLYQTWKK…
9-F-6_00057	51	17	pts	G	phosphotransferase system	Carbohydrate transport and metabolism	08SUX@bactNOG,0NHV1@firmNOG,COG3444@NOG	MSIVMSRVDNRLLHGIIVTQWAPMSKANRVMVIDDSVANNDIQKSSMRLARPAGMAVSIITEETAIANFKKGKYDQEKVFVIVKEPETILHLVDNGIRIDRLIVGGTVVKDNALQLSSRAYASDENISTYKKLLDSGVEIVTQFVPADKAQEIQSKLG
9-F-6_00058	50	17	pts	G	phosphotransferase system	Carbohydrate transport and metabolism	08KDH@bactNOG,COG3715@NOG	MHFTIFQIIMLTILAFIKHVDYYGIPMIFVNYAVFWGLFTGILMGDIKTGLIVGGTVQLMSLGVAGFGGSSVPDYGTCAIIATAFGSQLGVEAGLAIGLPVGMLGVQLDVIVKILNGFVVRKSQEYANKREFKKMNSVLWLGPIFFGLSAAIPVFIAVTLGQSAVNYVLDVLPNWFMDGLTLAGKMLPAVGIAMLLRFMPTGRYISYLLVGFFLAAFLKVPIIGAAIIGFALAFNVYHRAEKDAQITASAGASDVGFIGEDE
9-F-6_00059	50	17	pts	G	phosphotransferase system	Carbohydrate transport and metabolism	07E9Z@bactNOG,0NDP2@firmNOG,COG3716@NOG	MLGLLGRMNKMSEKYQVTKKDLRKANYRWLMSVCTFNYQTQQGASVTYALSPILRKLYKDDDEYIEALNNHFQYYNTQPWLAAIILGACVAMEEKQGLEAKDAINDFKVGTMGPIAGIGDSLLMTMIPTIMGSIAAYMALENNPVGIFLWFILIMVIFFFRMRGFEFGYKQGMKIVTEYGEKINYLTEAASVLGLTVVGSLIASVISVSTPLKFTFGEVSMKIQPMLDKILPTLIPVIITAAAYYLLSKKKISMTILILLVIVFAMVMAAFGILA
9-F-6_00060	48	17	pts	G	phosphotransferase system	Carbohydrate transport and metabolism	05USI@bactNOG,COG2893@NOG	MRRLIIASHSILAEGFKETLEFLTGMHNQISSLCAYVEEIDDIDEQIKELVDTTDEIIVLTDMAGGSVNQKFFTYISDRVHVIAGMNLPLAMSIALQLGNDNLDIGAIIAEAQQQIIYMNNQKSEERIEDE
9-F-6_00061	50	17	duf2961	S	Protein of unknown function (DUF2961)	Function unknown	04YP6@bacNOG,05E3K@bactNOG,0NEU7@firmNOG,0XQM3@NOG	MNCLNNIWLHKGEESRTISPENKNGEKGKAAMTASHLGIGRKGSPSVPINAGETITLAEMEGPGILRHFWMTVTDKTIAGSFVLRDLILRIYWDDESTPSVESPLGDFFCNGFGTRCEVNSLPIVVNPTSGMNCYFEMPFRKKAKITLTNEHPEFIKHIFYTFNYALTEVPDDAMYFHAKWNREPITTKGKDYTLIDGIKGTGYYVGTYFALCALERYWWGEGEFKFYIDGDEDFPTITSTGAEDYFGGAWAFHKKNFGERAYAQNFNTLFMGYPFQSKRDHTRDYFSAGKPNPNPVHGFGDDALPMHGLYRWHLPDPISFKENLRVTFQTLGNDDIKLYERQDDISSVAYWYQKEPHEFFEKLLDREERIPR
9-F-6_00062	49	17	rok	G	fructokinase	Carbohydrate transport and metabolism	04R7H@bacNOG,05EVU@bactNOG,0NDAI@firmNOG,COG1940@NOG	MYGSIEAGGTKFVCAIGNDDLKVLERVSFPTTTPNETMSLVIDFFNHYKEQLESIGVGSFGPIDIHRESKTYGHITSTPKTAWKNFDFVGTLNKHFEIPIAWTTDVNAACYGEYVSGHGKGLSSVVYYTVGTGIGGGAIQDGIFVEGFSHPEMGHTLVKRHSGDTFSGTCPFHHDCLEGLASGPAIEMRTGTKGQDLSIEDPFWEIEADYIAQCACNTTLMLSPDIIIFGGGVMQQEHLKKKVQRRFLELINGYVDTPNIEEYIVTPKLADNAGTIGCLTLAKDVRINS
9-F-6_00063	347	11	duf1456	S	Protein of unknown function (DUF1456)	Function unknown	08W15@bactNOG,COG4807@NOG	MNNNDRLLRLRYAIDLKDTDLIKAFELGGVPLTKEEAQAVLTKVQDKNKDNAENNVYEKTINNQVFDAFLNGLILLARGPQKDKPIVDTPQKSKEIKYINNVLLKKLKIALSMTTDDILDVFAEAEIYPSKGEIGAFLRKEGQRNFKPCGDKYMRNFLKGLGIYNRRKV
9-F-6_00064	343	11	hp13	S	hypothetical protein	Function unknown		MNDEYKNDEDKMLFEEIENRCRLNFELRGKMSLIQQKKYLANKSEFTLGHVEKLISDWISSRSEFTKIKQPIKFDMKKLLLNKSEIGNRDQYIRAKGQEIIDSLGEMRSYNYLYVTHRADGMVITVGKSSSNDIFLDGDLFYQLNINHLSGTENIILRTEYGNEIFAKYDEILKNYLDWAWIIPVESGDAKKLERLLGDELINKKVPILNYYSHRQ
9-F-6_00065	364	6	ISEf1	L	ISEf1(IS126)	Replication, recombination and repair	04RAJ@bacNOG,05D5G@bactNOG,0NDE0@firmNOG,COG3328@NOG	MNDFTTEIVQTLVTKGDLNELFRSHLEKAINTLLRTELTAFLDYEKYDRTGFNSGNSRNGSYFRSIKTEYGELTLEIPRDRNGEFKQQTLPAYKRTNDTLETTIIHLFEKGVTMSEIADLIEKMYGHHYTPQTMSNMTKVLTEEVNAFKSRALNDKYVAIFMDATYIPLKRQTVSKEAIYIAIGIREDGTKEVLSYAIAPTESTYVWNELLQDINSRGVQEVLLFITDGLKGMKDTIHQIYPKAKYQHCCIHVSRNIAHKVRVKDRKEICDDFKAVYQANSKEEANTFLSGMIEKWKKNYPKVTQSLIENQDLLTFYDFPPSIRRTIYSTNLIESFNKQIKRYSRRKEQFQNEESLERFLVSIFDTYNQKFLNRSHKGFQQVTDTLVSMFTE
9-F-6_00066	368	11	panE	H	Catalyzes the NADPH-dependent reduction of ketopantoate into pantoic acid (By similarity)	Coenzyme transport and metabolism	04RMB@bacNOG,08JZF@bactNOG,0NFET@firmNOG,COG1893@NOG	MKIAIAGAGAMGSRFGLMLHQSGNEVLLIDGWAEHVQQIKEHGLQANFNGKEVEAKLPIVLQSEVEKEDQVDLIILFTKAMQLEKMLQDIQSLIKKDTEVLCLLNGIGHEDIIEKFVPMENIYIGNTMWTAGLEGPGQVKLFGSGSVELQNLGDGKEAAAKKLADKLSESGLNAHFSDNIHYSIYRKACVNGTMNGLCTILDVNMAELGKTSTAHKMVATIVNEFAKVAAVEKIELDVPEVIAHCESCFDPETIGLHYPSMYQDLIKNHRLTEIDYINGAISRKGKKYGVATPYCDFLTELVHAKEDSLNVK
9-F-6_00067	370	11	hp14	S	membrane protein	Function unknown	04S9P@bacNOG,05FAZ@bactNOG,0NESJ@firmNOG,COG3641@NOG	METSQKISPKIFLNKVLAGTATGIIIGLIPNAVLGAILKYFSAYPFAVTIAQLAVIFQLATPLIIGGLIALQFGFDPMRMMVVAGASFVGSGVVKFTPDLGETGVYVGAGTGDIINTMLTASIAVGLILLIGNSFGSVSIVLTPIVVGVGAGLLGFYLFPFVTAITSAIGSLINNFTTLQPLLMSILIGCSFAFLIISPISTVAIGMAIQLDGVSAGAAAMGVAATTFVLVVNSWKVNKSGVTIAIALGAMKMMMPNLFRKPVILIPCLVSAVITAIPVALFSISGTPASAGFGVVGLVGPLASLDAGLNGFLVVLCWLVIPVFAALITQFLCEKVFKLYDREEVFKFLG
9-F-6_00068	271	11	hp15	S	hypothetical protein	Function unknown	04Z8S@bacNOG,06N11@bactNOG,0NTP2@firmNOG,0YDDW@NOG	MIFLQKYGFYFLLLGVMSDLSTPYILGLFYPKLNQMTTVISVFGDVDSPVRRAFLVWSVVSGLFFVLSLPALYHLFVGTSKTLAILVVATVGLYGIGDCIFTGLFSINTNESSCNLSTWIHNIGSGLGYAGFLLFPLLLVLLYRQSGQGTLSHFYLVLTVISLLIAGLYGLARIPSISQFAFFKQLGFFQRLSFFFNYLPMICLSFFQLRK
9-F-6_00069	258	13	osmC	O	Organic hydroperoxide resistance protein	Post-translational modification, protein turnover, and chaperones	08ZHJ@bactNOG,COG1764@NOG	MKKMYETAMINRGGRDGEVEAPNGSMHMKIDRPGIHSEGTNPEQLFAAGYASCFNGAVQHMLEENNLESDSEVKARVSLFQLEDGGYQIGVVLEVSLPGLEKDQAEKIAEEAHAFCPYSKATRGNIDVEVTIVE
9-F-6_00070	259	13	hp12	S	hypothetical protein	Function unknown	050VS@bacNOG,05M8C@bactNOG,0NMD8@firmNOG,11V0R@NOG	MTQRVAIMILVLLVIGLLVYYVLKFKHWKQQRIHQDIEKKLKRYPIVQAAWEKAEAKQYNIPGLTETRMVVPETGENEVCQWMTPQGLAFSQDFVFISAYCYDHQHHSIIHVLDRETGQPIKLLILPKRPHVGGLVYDTKRELLWLTITGSATGRVAALRLIDILADTSEETGQPIAYWLTTDLSEIPQASYLTQNNDQLVSGNFTLKGEGQLTFYLLPTIAEMKTAIRRKDKIQPTVTMSRKTSDKIQGVAFYGHYLLASRSYGPYTSELLVSERDSPSRILKRIKFPPYLEQIVVVEDRLAVLFESGAAAYREKANPVLANVLLLDLATLLHANKRPKKIAATKK
9-F-6_00071	245	10	hsdS	V	type i restriction modification DNA specificity domain protein	Defense mechanisms	08SDB@bactNOG,0NIXM@firmNOG,COG0732@NOG	MITVVHKERQEKSSSDVRLWVYLGSISTKIQYGYTDSAKKQGNVKFLRITDIQEGRVNWSSVPYCDISNSKLVDLRLEENDILIARTGGTMGKSFLVKEISEESVFASYLIRIRLVEKLLSEYVDCFLDSPLYWKLLEKISYGTGQPNVNGTNLSKLLIPLPPLEEQQRMTTKIEMIRRSIRRINFE
C68_00009	202	3	IS1678	L	IS1678 (IS1380)	Replication, recombination and repair	04WCM@bacNOG,083I0@bactNOG,0NDU1@firmNOG,102CA@NOG	MTSLHKNQVKFNSNITISHTGGQLSSDSGLVLVKELMNIFAFSELAKQHIHIEDERAYFTHDNLSILEQFIMQLIAGYSADSAANLLRQDPVFKAVLDRKELASQSSLSRFLDRLSEENIRELQALNQELIDKARLIRNDTELIIDLDSTHSDTFGHQEQTNYNTHYQTYGYHPLVAFDGLTGDFLKAELRSGNQYTSKGVKEFLTPLLEHYNHSLPNTDILVRGDSGFATPGVYDSCESKKSHYVIRLKNNRRLGQIAEKSVLYGDNQKWEEREVQYFSTTYQAQSWSQSRRVCIRSTREAGELLFRHEFIVTNLSENVSPDTIFSIYAKRGTMENFIKEAKAGFYFDKTDSPRFLENHVRMMLSLIAYNLVNFLRTIGFEEVQKGMTIHSIRLKFLK…
C68_00019	5	3	hp31	S	hypothetical protein	Function unknown		MEKRIKENAIKNQFYVSKSTVDPTLYDGKKNFYVTTYNFEGKDVNEDAQLQNHLNEMWDWLYIDKGKKLDNLISRKKLGENKEDVKEKILTFCLYILLLHSRIIDIYNAQSKKNPEDKGAFEFFKNHELRYRVTGVFFEKEEYHSQMAREIQKEVIYHEICLDTTCAFANYYLNSAGNFKELIDDIFHQASKKIRMIKEKLENEKKYGFDLYALEKLEESIAEICKLPSKKYYILAMEYFTRLFDIKVESWTKGIIMEVEQKYWQKFKLTSPPRKVGKNDPIYSYYKEQLKRWKKETRNIIELDRPLSWETPIIKQSIEDYYMKRDFLASIGLMDSIYQENLKKKRNSL
DO_00002	102	17	hp8	S	hypothetical protein	Function unknown	051YD@bacNOG,05JQ7@bactNOG,0NS7E@firmNOG,11P56@NOG	MIDEKKCLKNLLEDMDDIEERLSKWTGKANIFQILKLSKNEIRHSNFLAFLFAPNEIHNLSDEFFKMFLKRYIDSNDDTKAAINYFDALLNSYEDLIVYRENKNIDILLVSEKNKIVVCIENKILSSESGGQLNKYQIYIERNYSNYKKIFVFLTPDGNEPTNPSWGIITYKNIVEESVKYFV
DO_00003	23	11	ISEfa13	L	ISEfa13 (IS256)	Replication, recombination and repair	04SUU@bacNOG,05D5G@bactNOG,0NDE0@firmNOG,COG3328@NOG	MNDFTTEIMEILINKGDLDDLFRRHLELAINALLQAELTVFLDYEKYDRAGFNSGNSRNGNYSRSFKTEYGELNLVIPRDRNGDFSQQTLPAYKRTNDSLETTIIQLVQKGITMSEISDLIEKMYGHYYKPQTISNMSKIVSEDVSAFKERTLEAKYSVIFMDATHIPLKRQTVSKEAVYIVIGIRLDGTKEVLGFTIAPTESAYVWKEILQDLKDRGLEEVLLVVTDGLSGIDDSIHSVYPNAQFQQCCVHISRNIAHKVRVSDRQEICSDFKLVYQASSKEEANNQIRFMIDKWKKQYPRVVKLLMNPAILTFYNFPPSIRRTIYSTNLIEGFNKQLKKYTKRKEQFPNEESLERFLVSQFNNYNQKFLCRVHKGFKEIHDTLESMF
DO_00016	222	31	hp1	S	hypothetical protein	Function unknown		MLETSIEVLEKCAQLVTTPEEWGYESVTMEKEEIEMGMLPEDVTLPRLVMTHLYIYCAPEDGKDYVVYFITDITSQREFVRGLLVEGRLVWSQIGGTNE
DO_00017	221	5	hp21	S	hypothetical protein	Function unknown		MFRRYPYSDSSNSEEKRRKNMKYFQLVLTLITAMVIEVLEQKLA
DO_00018	221	30	hp2	S	hypothetical protein	Function unknown		MIEKELVTTQTEVWRDPHHTHRYVFKRQWAIKGKEAEDKLAVVITIRPTDTEPFTNDLSMLLIEKNIRQLGFTGFIAVNLFSYTKAKSPRVFLRGNDEQSLEILTTVFTEKKINTIIFACGSITATSQVAYEQAKTIYDQLSAKQKKMTKVLINAEGKLSHPLSIHVRNEWQLADHSLLFQ
DO_00019	15	9	mor	S	Mor transcription activator family	Function unknown	06FA9@bactNOG,0NS29@firmNOG,0XYSI@NOG	MKVDGECLTSSYKSIYEFFEEKGLNTDLLYQFYIAFRGQQLSFPMKMYDRELVAQKIETMVQENHSIDSRKLTDRYGFSTRWIQSIIRQQQKEQHVHG
DO_00020	44	10	hp17	S	hypothetical protein	Function unknown	04WDS@bacNOG,08UIP@bactNOG,0NI4W@firmNOG,11IAR@NOG	MANEETVGLRIIEEAFKLPMVKVDRRAFLIQTFQGKVSDIEGLIEKGPQAFLSKEMLDREAQKCIQSITLKSSAVSLATGLPGGIAMAATIPADLLQFFGYSLRLAQEISYIYGFKDLMGENGELSEEAKNTLILYLGIMLGVTSAGSAVRAMSGKLSTQALKKIPQKALTQTLYYPVIKRVLGIFGTKLTKNTFAKGISKAVPVVGGVVSGGINYLSMKPMATKLQTELGKNVAYTEESLQQDLDILEGEFEEVSSDIASSDTVLSQLERLSHLLETNMITEEEFQQLKQELLKK
DO_00021	29	29	hp3	S	hypothetical protein	Function unknown	04X3U@bacNOG,05ZUE@bactNOG,0NPNB@firmNOG,128F1@NOG	MKAKQLFLLGTILLLGGCSTVSQHEQKKQVDSTTHEIETTRKESSTKEIEKTTQETNTTESSKATSSDTSDSQIKQELWDTNKSSQVATFVTQWGKTLGQEYKSYNPQNNVSLYGTPLPQAVINGNWKMAINEAPVTVQWSEDGTGHADFKLVAVYSDVETGEYLGQHVYFFGFQNGQPKVYLTQQNQGNENNYLYFNETQNQQLKQGFSDIVNGQTPQTPVVEESTQQATTTTTQSTSSSAISSWEAAKETVLNNKALWIYESSDKNASNTNIIESTQYRKDLMQDENGEFYPVDISTDDIGNTVMNGGKQFRVYTDGRISQRIGMTNNFQMIK
DO_00022	6	3	hp32	S	hypothetical protein	Function unknown		MFHVFYEFQFVEIVKEFFELPYKSDNSLSFDSAFQNCAKPEWNKIKNKKRNFTSVAKQEFDFFRITNSPEYVPANNEIFSEVGYIKLLNKFMKYAITFDDVTIKKFFQYEEFSRDLISELVNFMMTQSKPYKLTNDAQFVLEKIELITDDNGIFKLGQIGWKSQKRLIPLLKKEKETLSPINIASILFELWSTKKIAPCPLDPTKIKEKEKKKEKVEKQEKDNKHSNLYIEVNLDYPEDVPFPNGNYYTLYIKNKRNSLYYGEWDGLKHVAKEKKGIFKKVKGDLYQEIEKIRKNQEISQERNLYIVVNKENISIIHSNIEFWSSFENKVRSVKSKLSTLAHQNKIIGYEASTLEEQTIFNDFLPSWKWQLLSPEIDLDRHLFELETE
DO_00023	8	4	rep	K	DNA-binding helix-turn-helix protein	Transcription	06128@bactNOG,0EZ4J@cloNOG,0NDIA@firmNOG,COG2946@NOG	MKEQARSTKYPTLVIDYVMISFVEANVIEVGRYLFDYSIIEEFELLESSIRGFNKVLTNGFLFLHYENKGEKAVVLLEIRSKGCRYLECQVDHQWTQFFFKLMKVGENISIKSYNIKRLDIAIDGFTSDTLSTKRVQRYLNQRLVTSRFRTCRTIQETRISSSDIIGDSIYFGKRASDISVVVYDKKLETKTQDIWFRTELRFRHDWANRVIATLVENSSEFSSYISSILKRNLQFRSHTENYSEVRRRNLATWYERYLEYICQQELHCGKMKFLAS
DO_00024	8	4	hp26	S	hypothetical protein	Function unknown		MNDLNFDSLVAELLKEENGQFVVDLSIYFSENTQGNKGDLLEQEEENEKKYKEG
DO_00025	8	4	hp27	S	hypothetical protein	Function unknown		MRRNTKKAKFFIALVKKYQMSPFYSFEILKEIYLYKVTDREISGLLNALKNDELLETNQKRITRSGRVQYIWKLTEKGMIEYHRLMEL
DO_00029	46	6	hp19	S	hypothetical protein	Function unknown		MYSKNWKKKLVMGVMVGSIFVFAGCSASTDKSKTATSETKTAEVVKSKMKQIEKNVEKILAEKDKDTKLSEYKKFVTESSAYSKSDKTEKKITNTYTESIKKIKTNFKEQDDKDLKENTLDNLEEATENDLSQKVNTLDELKKWVQKESTDVYSQAEVDSLIKKIDDTITTYKNQLEKIKIDNQEATSTETTTESSEVATLQENVSEEPQVVYTNLLNSIEEAAQYLGQKLPQSGGSDAFENGQQNSDGSFTFHYQLHGGPEGITWNIITVNNNGEIIQDDYFKTVPNEATNNNVSTLSQAAISELEAAQLAIAKHNELGRPNATDAGRETTADGYYFYYMADGTDQMYKYFVSNSGQVQAE
DO_00030	319	9	tnp	L	transposase/integrase	Replication, recombination and repair	04SXJ@bacNOG,07W0U@bactNOG,0NFSZ@firmNOG,COG2826@NOG	MTYTHLTPNELVMIEAYFHQETPVAIVAKQLKRGRQTIYNVYNFLKCGGTALEYFEQYKENKRRCGRTEIIFPAEEKEYIAKRSTEGWTPDVIIGRAERTFSCSVSTLYRRFKTGEFNVLHLPMQGKRKPNGYKEKRGKQAFKRNISERKKDYVVFEEEFGHLEGDTIVGIHHKSAVITLVERLSKAIIALKPEGRKAVDIENSINEWLQSVPKNLFKSITFDCGKEFSNWKSISNTNDIDIYFADPGTPSQRGLNEHSNGLLRKDGLPKEMDFNQVNQGFISSVASKRNHILRKSLNYQTPLEVFLSYVNGKFCLA
EnGen0001_00003	15	5	duf1653	S	Protein of unknown function (DUF1653)	Function unknown	05WDA@bactNOG,0EU5N@cloNOG,0NNQY@firmNOG,COG4728@NOG	MNINEIWQSEDEEIWKKALTEAMVETGRDNCIETKLSRINIDYVSQLEVEDFYDFLYDSYFVWKYTAKNRLATSRSHFEKHKNNLSELSKIQKEIFSFELPNTKLGLMYATQINGLGVAGASGLLALLFPSYFGTVDEMVVRALLKTEEFKTDEKIKQMNPQNLKIEDAVYLIDIYRKKANHLNKIFKTYSWTPRNIDVILWHFR
EnGen0001_00017	1	1	dcm	L	Cytosine-specific methyltransferase	Defense mechanisms	07SBU@bactNOG,09BBA@bctoNOG,COG0270@NOG	MELYNDLTKNTELYLKTLAMDIKRQQGIYYTDLELTDRIMEKVLEKISAEEINGINFLEPCVGSGNFVISYIKNAALKFKLSSNEIRKLIKNIYVCDSDKSAIDLFIRNLKYFIKKEYQIDLTNDDLPNIGGSLIYNLQLREDSYIGIDKYFGDTKFDVIVTNPPYKGLRAERRHYKTDDEYFNGRNYYNKIKEKSKHLHPLSGALNANIYRYFVEEIYTKYSKPDSTISILVPSSILTDKSCYDLRNKIIDFNITDIIQIPENNKYIDASQAMTNIITNRNHINSSVNIEKLNNGKIENYLVPKKNIVDEEHNNSILIMSNEDYELLNKLKSIPKVKDHKFIVDMRGELDITNNKDSITSKKTEYPLIRGRDIDRYCEVKYDKITDYATREFVNNSSK…
EnGen0001_00018	1	1	eco31IR	V	Type II restriction endonuclease, Alw26I Eco31I Esp3I family	Defense mechanisms	06PPG@bactNOG,0YFNS@NOG	MCMNNHPKFEEYKNFIVNNEAYKGLPYVRKKDGSVVWVATKQSKIGKKRIEWALNKAEKFGISKNDSSFYRKVMFMVHPTKEKVCQICGESMSLDYIYPNKSFQKFLSKNYDYEPNVFDDIYDISNHFKEEGKSDLEIIKILNKSIKLKGNFNDLTIYIKSVIEACRNGEKKSLGPGAMSNFPDRYDGFHSYNRCCRQEFDKGRNPDNMKTYSKDRRAYENWSDGNIHAANKFMKSKYFIGLSADHIGPISLGFIHDPRFIQPMSSGDNSSKRDRLEKSDIKKLIELESRYNLLPVSWFSEKIWKALKADFLIDNNINLEYYRNLMKININNYMSFLYIIITETGDLGKKFLEENFLKPKQEYFKYDYKFDEFGNIISKTFRNISDATKKEYSRFIRIS…
EnGen0001_00019	1	1	hp	S	hypothetical protein	Function unknown	05Z9K@bactNOG,123NP@NOG	MEDKKIEFSKIIYFDEDSATDLIYMINQGALREEIIKEDHDKSNGKVSVEAGIATTGILKSILGGKFSLNANGSVGASRENLLNKVINNTVLTDYLKLGLDDLRIKIFNNVKVYPYEN
EnGen0005_00001	19	7	rlmH2	A	methylates the pseudouridine at position 1915 (m3Psi1915) in 23S rRNA	rRNA processing	04U7V@bacNOG,08UXA@bactNOG,0NI3G@firmNOG,COG1576@NOG	MIQGINEYVKRLQAYAKIERIEVPDEKAPENLSEAQMRQVKEKEGERILSKIKEQEYVYALAIEGKNPTSEAFAKEIDQLGIQGKSQITFVIGGSLGLSEAVMKRSNAQISFGKMTYPHQLMRLILVEQIYRAFRINAGAPYHK
EnGen0005_00002	5	3	hp33	S	hypothetical protein	Function unknown	08Q2B@bactNOG,1026R@NOG	MEGGEDMVKKIDFHIHTISSEKDYDFQYSSQWMQDYVSKAQLDAIAITNHDLFDRENFLRVKSDLPKTKVFPGIELSLEDGHVNIVFSEEDIDNLVSFSEWLQTQNLGEKGKISVEDFCNNMNNWEKGIYVFELGKSNSLMVPEKLTDVCAVGGVSNQLKFQSFYKIEDGLTPVLFSDAHADDNDPEEKRKNIDLLKNKNTYLQVDTCNFKDIKNCICDKSKVAINSRYLRDVISIDKHTVSTGLNLIVGKRGTGKTRFLERIKKQYEFDDIYEIPQFETAKADEFIEKQRKEQGQNSFNNWKKQYNSQFLAIQEYIDMADENYSKEIDEFLESVKKFAKDTNESKSKSKYQLIKESNFEGISTKNVEKYLTELDNLVRSSDLWSLLKEPEKKKKIFIE…
EnGen0005_00003	5	3	hp34	S	hypothetical protein	Function unknown		MKVLKIDSGKSYFIVRENEIIPEDVSREDLLNILNDIYETKEKIIIPNDTDLEEIKNPVEKEIVQQIIQKISDFVGNIDNLREEIQAQFPEIED
EnGen0005_00009	2	2	hp36	S	hypothetical protein	Function unknown	04X3U@bacNOG,05ZUE@bactNOG,0NPNB@firmNOG,128F1@NOG	MKAKRLFLLGTILLLGGCSTVSQNEQKKQVDSTTHEIETTRKESSTKEIETTTQETNTIESSKATSSDTSDSQIKQELWDTNKASQLETFVPQWGKTLGQEYKSYNPQNNVSLYGTPLPQAVINGNWKMAINEAPVTVQWSEDGTGQADFNLVAVYSDVETGEYLGQHVYFFGFQNGQPKVYLTQQNQGNDKNYMYFNETQNQQLKQGFSDIVNGQTPQTPVVEESTQQATNTTTQSTSSSAISSWEAAKESVLNNKALWLYDSPDKNASNTNLISTNEYMKDLMQDENGSYYSINIVTDDNGNTTMAGGKQFRVYTDGRISQRIGMTNNFQMIK
EnGen0005_00017	8	2	hp37	S	hypothetical protein	Function unknown		MNDIIKKDILAYENHLEIEDFSKMIDVDRIKLNNKIVECYSASLKQEVDLYILNKHNTIILSRITLIDGKFNLPSCNKKLNNEIIL
EnGen0005_00018	10	5	hsdM	V	type I restriction-modification system	Defense mechanisms	04RHQ@bacNOG,05CVR@bactNOG,0ND5K@firmNOG,COG0286@NOG	MNETKRNEQTTQFIQKKANMMWNVADILRGLYKPHEYGKVILPMTVIKRLHDTLLPTRHAVLEAAEKYKEMNDTMRSRFLEKASGFAFYNTSMFTFDTLIADANNIEENFRAYLNGFSDNMQDILSNFKFEQEITNMAENNMLFAVITEFNKASSYLGPDMVTSTDMGYIFEELVRKFSESYNEEAGAHFTSRDIIYLMTDLLLAEDSETLVGENVVKTVYDQTMGTSQMLSAMIERIHDFNESVEVRTFGQELNPETFAIAKADTMIRGGDPENMTKGNTLSNDQFTDYTFDYCISNPPFGIDWKSAKAAVEAEHKLGEAGRFGPGLPKISDGQLLFQLNGVAKLKETGRMAIIHNGSALFSGNAGSGESAIRQYVIENDWVEAIVQLPKDLFYNTGI…
EnGen0005_00019	4	2	hsdS	V	Restriction modification system DNA (Specificity)	Defense mechanisms	05EKX@bactNOG,0I7XE@eryNOG,0NHNP@firmNOG,COG0732@NOG	MKDSGVEWIGEIPENWETRRLKNGLRKKKVIIKKYDNQPILSLTMNGVSLRDLVNPKGKMPTTFDGYQEITPGNIIECLFDIDVTPRCVGIARDYGLTSPAYTQFEVINDFDTDFIYYYLLMLDNDKILVPISKSLRNTITSDEFLILPFSFPPVEEQRRISNRISTETARINSIISKTQQSIDELKKYKQALITETVTKGLDKNVEMKDSGIDILPSIPTSWKIQKIKNLFSMNKGLSITKENLEDNGIPVISYGEIHSKYGFNFDPTKDFVRNVPESFVQSDKQAILHKGDFVFADTSEDIEGSGNFTCFTGNVTTFAGYHTVILKAKANFNHQYVAYLFDSKIFRSQIQKNVQGIKVFSITQRILKDQWIWLPPIEEQENIVNFLDKKRIIINQMI…
EnGen0005_00020	47	5	hsdR	V	Type I site-specific deoxyribonuclease	Defense mechanisms	04SR3@bacNOG,05DZR@bactNOG,0NDC4@firmNOG,COG0610@NOG	MIHLVENKEIRFEQDIETSLTTYGKWKKETFNESNFDPIIGLDCQKLLGFVQKTQPKQWARHQRNYNNDGEVKFLQRFNQEVETHGMLHVLRNGIKDRGVRFKVAYFKPASELNDETMEKYEANSFTCTRQFAYSPNNHKTIDMVLSLNGIPLVALELKNQYTGQTVENAKLQFQKDRDPKELVFRFNRRFLVYFAVDHTDVYMTTKLDGKKTYFLPFNQGSNGPGRVGGAGNPSNKDGYPTAYLWEKVLTRDNLMDIIQRFMNLEIKKEKQGDREVTKKTLIFPRYHQLDVVRKLVADVKSHGSGENYLIQHSAGSGKSNSIAWLAYHLSSIHDQLNYPIFSSIIIVTDRTVLDRQLQNTIMNFDHQTGLVETIDDRKSSQDLKEAINDGRKIIITTL…
EnGen0005_00021	5	5	hp22	S	hypothetical protein	Function unknown	04TIM@bacNOG,05DPE@bactNOG,0NEHS@firmNOG,COG1479@NOG	MSTTIEVNKQSVKQFLETGKIKKFVIPEYQRPYAWTDEQIQVLFDDLAEYTANNNESTYFLGSIVAYENDHNEQEIIDGQQRITTLFLFLRAIYAKLENSCEKEALFLKSQIEPALWEQDDLTGEVKPDKILIMSRVMGDEGNEEFASILVSGKADVKSKSNYSKNYSLIQHLLNEYATNEPLSFYRFISNILNKAILLPITADTQDTALTIFSTLNDRGLALSDADIFKAKIYNHLDVQGKNDFIEKWQQLDEEATNANESIQKLFYYYMFYLRALENDRNTTTPGVRKYYSKNNFERLYSDDVLTNLHTILNLWIVINNRNSLDDEPWSENKEIKQVLDCLTSYPNEFWKYPVVTYYLSYHKSDEFETDFLAFLRRLLATLSARYIVTPTINAVKRG…
EnGen0005_00022	2	2	hp38	S	hypothetical protein	Function unknown		MDKKEERVDKLKVLENSPFDLRKGTFLKYQEKKKAKLISELAYQLANVPQLVEELTKSRMKILDISKELAEKIVNGELVFSRKETTGEAVGILREAKTGKLFSQIPIKDMPVELGATIATVGLSVKLQEISYKLEVLNSKINRVNRNFDLNRYAEVCSAEDKFKLAILTKNQEIKRLLLVEVLSQATNAKNLLLNQLYESKRQLELDENNNNWLSETITIKKKAEQAASLAQDALDNLYYMKDAFNFQIMSLIELGEYEALSYTVSDFKDLILRDFSDEDALFLDGHLPPTSTNPFKYLSEEVIESSTGIIEFLNCNEDLLKVDFFPSDIVRVKEDINESECL
EnGen0005_00023	2	2	hp39	S	hypothetical protein	Function unknown		MKVSVCKVKGCEKQILDGEKYCSYHKKKKAENRGTMVKRTLTVAAGATFLAITGKLKP
EnGen0018_00010	344	5	fic	D	cell filamentation protein	Cell cycle control, cell division, chromosome partitioning	04XJF@bacNOG,05MZU@bactNOG,0NF8U@firmNOG,COG2184@NOG	MNEVILLVLENKLGITNQIALAKAEERISKQKAKHLYDSGKINEIEVGTFKGLATIHFYLFSDIYNFAGEIRTVNLAKGNFRFAPLMYLETSLQYIDKMPQSTYKEIIEKYVEMNIAHPFREGNGRSMRIWLDLMLKKELQKVIDWNLVDKEDYLSAMERSPINDLEISHLLSQALTEQIHDRQLFMKGIDVSYFYEGYSEYTIDDL
EnGen0018_00011	2	1	hp	S	hypothetical protein	Function unknown		MEKRIKENAIKNQFYVSKSTVDPTLYDGKKNFYVTTYNFAEKDVNKDTQLQNHLKEMWDWLYIDKGKKLDNLILEKELGENKEDVKEKILTFCLYILLLHSRIIDIYNAQSKKNPKDKGAFEFFKNHELRHRVTGVFFEKEEYHPQMAREIQKEVIYHEICLDTTCAFANYYLNSAGNFKELIDDIFHQASKKIRMIKDKLEDEKKYGFDLYALEKLEKSIAEICKLPSKKYYILAMEYFTRLFDIKVESQTKEIIMEVEEKYWVEFRLTPPSSKVNYPNYHQKGLDRWKKITRNIIELDRPRSWETPIIKQLIEDYYMKRDFLASIELMDSIYQENFEKKRDSL
EnGen0018_00012	7	4	duf927	L	SCCmec staphylococcal cassette region DUF927, isolate CMFT106	Replication, recombination and repair	051KU@bacNOG,07YP1@bactNOG,0NMEK@firmNOG,COG5519@NOG	MRRIQTSSRGTPKTYSSIKEALINGKGFLYDCYYLSKEGVKVENRVIAKQPIWIDQELCDLETGLIKVEVKFCRRERYHSITLPYEEIMNHSPKKLMAMGLPILPKYWSDLQDYLARQIEESSLGIISKTIGWQRVGEKWHYLLQSERQLYCIENPLFHLKQKGSYEAWYADYCQYIRGNLDLELLVLFGLCPVVIGYTPVAEQLDLEPFVLHLYGDSSSGKTTTLMLLISMYSSPTITEPKGLFRSHSSTINALTKLGNLQGVLVGLDDSAASQNLDYTNFIYRIANSVDKFRLNSASELQETDTFKVVIFSTGEAPLGKGNQSGSFVRLLQLTDLTLTQSVTHSQAIKRMASTNYGFLAKKLAQHLQQMDISRIVERIQFYSQDLLEEVPIENSKVQ…
EnGen0018_00016	1	1	hp	S	hypothetical protein	Function unknown		MNDIIKKDILAYENHIEIEGFSKMVDVDRIKLNNKIVECYSASLQPEVDLYVLNKHNTIILLRITVIDGEFNLPSCNKKLNNEIII
EnGen0018_00018	1	1	hdsS3	V	Restriction modification system DNA (Specificity)	Defense mechanisms	07UQK@bactNOG,COG0732@NOG	MLTRKMKDSGVEWIGEIPESWEVIKLKYLGDYINGYAFKPSDWSNSGLPIIRIQNLTKETAEINYFNGKIDPKYYVYEGDILISWSATIDIFVWLRGKAVLNQHIFKVNVNEKKVKKDYFFYALKIALYEMSNDKHGSAMQHVTKNIFDNYKIPFPSIEIQEAIAKRLDEELYVINSIISETQQSIDELKKYKQALITETVTKGLDKNVEMKDSGIEWIKKVPKSWEIKKTRFFLKEVSEKNYPNEEILSLYRDYGVIPKNSRDDNHNVTSLDTSGYKLVNHNQLVINKMKAWQGSMAISEIRGIISPAYYVYEVLDKQIYTKFLHYALRNNAYLDEYRRISAGLRIGQWDLNKDLFKNVKIAFPSTMDEQRQIVDFLEEKIKWIDNIVIEKEQLLIQF…
EnGen0027_00011	2	1	hp	S	hypothetical protein	Function unknown		MYYKDSQVTYKELAQLTLRVGKHCLKNEGEKEYIRKTKLTLDGHNDKIYKQFQTVLLSLSLSKKVRWYLKQQGSYKNFDQVTYKEFLNRKMKHPFNTFFLQLFTSTLSVYDGKFLKKGMFNFISDQANMGLSFDNLEKTDFIPLSEEKYFREWEFIDLLFDITGKLLEQLEKRKLSEKNDGTRQFNRDLAVEYIQFMEKSIVDYFRCHNIQLIDDADTTDYCILTEFDKKSQAFEHYLDDFEKIGNYKYFISRFRHIIIEWWMPTLQNKSLDKVDKKEIQIIKGLLELYDNPIEIDRDTSEELKESKDHYRTKYISNNRNEKDLIFPLDKKKNLEFKEEIYKYLTKPGYRKR
EnGen0027_00019	5	3	hsdR	V	type I restriction enzyme EcoKI subunit R	Defense mechanisms	04SK5@bacNOG,07SCJ@bactNOG,0P2MF@firmNOG,COG4096@NOG	MLKTNFSYFTVEWELFKNLGESAEQSVYRDPNAAIVKIRSLAEKMTDAIFKLEGIDPWGLKSQVEKLNTLQNKDVLPDELVNVFHMIRKTGNKAAHDGSYGTTSEAIDMLQMAFYISCWFMEVYVSYDFNSPKFSVPIDNEKEQAERIRILEQQLQEQEKRFKEQLEKVVIYPVEDDKENRNARRYRSRKYAQNYPPNEKQTRILIDEQLRNAGWEANTDELNYKCKKTMPEKNRKMAIAEWKCGTGYADYALFDGLTLVGIVEAKPYGKDIAGDLVQSKEYARDVQVLAGINLVNEQSGYKTPFVYSTNGRPYLKQLAEKSGIWFWDARTPKKASYALESWHSPEDLRKKLEVDEITANKELSEDKQYPDFANRYYQIEAVQAVEKAIESDQRRMLLA…
EnGen0027_00020	5	3	hsdM	V	type I restriction enzyme EcoKI subunit M	Defense mechanisms	04TBD@bacNOG,05CVR@bactNOG,0ND5K@firmNOG,COG0286@NOG	MTNTEIVAKLWNMANVLRDDGISYQNYVTELTYLLFLKMMKEQNTEDVIPNGYRWDDLTSKEGIELKTFYKQLLLDLGNSKVTKDKRLNMIYADAATHIDEPANLEKIIKDIDKLDWYSAKQEGLGDLYEGLLEKNANETKSGAGQYFTPRVLIDVMVKLMHPELGERLNDPAAGTFGFMIAADHYLKEKYDDFFDLSPEQFKFQKTEALSGMELVQNTHRLALMNALLHDIEGRLDQGDSLSSNGKWMKDFDVVLTNPPFGTKKGGERATRDDLTYATSNKQLNFLQTIYNSLKTNGKARAAVVVPDNVLFADGVGESIRKDLLNKCNLHTILRLPTGIFYAQGVQTNVLFFTRGATEKDNTKETWIYDMRSNMRSFGKRNPLSEKDFEEFIECYQIG…
EnGen0027_00021	2	1	hsdS	V	type I restriction enzyme EcoKI subunit S	Defense mechanisms	05EKX@bactNOG,0NHNP@firmNOG,COG0732@NOG	MINTKALREKILDLAMRGKLVPQDPTDEPASVLLDKIKEEKEQLIKDKKIKKEKPLPKISKEEIPYEIPDSWEWVSIRDISTITMGQAPKSSNVNNEGNGFEFHQGKTFFSSMYVEQSGVYTTSPNKVINPPAIIMSVRAPVGDVNLIDRKIVIGRGLAAFVPGNGIELLFLYNYLQTQKSYLLSLSTGTTFKAINSQTVRTINVPLPPLKEQKRIVAKLEELFALIDTIESNQLEFKQLAEQLDKKVLDLAMCGKLVPQNPTDEPASVLLDKIKKEKEQLIKDKKIKKEKPLPEISKEEIPYEIPDSWEWGNLQLIADYIQRGKSPKYSNIERYPVISQKCIQWTGINMSVVRFIEPSSIEKYDDNRIVKNNDILWNSTGTGTVGRVGIVKQDNIDSY…
EnGen0028_00018	1	1	cfr9IM	V	DNA Methylase	Defense mechanisms	07U79@bactNOG,COG0863@NOG	MDFSQDYIYNEDCFSVLERIDNVDKKVIDLIVTSPPYWAKRIYNYEGELGGEETPEKFVKVLADYFDKFSAYLKDEGNLFINIGDTFFGSGAGAWKKYLDEDGNITETQKQRKEKYFTTKPLQPKIKQNGKLYQNKQLLMIPARFAIEMQERGWILRDDIIWHKPNRIPASVKDRFNNTYEHVFHFVKKKKYYFDLESVKIEGSNGKPKNPGDVWSINTQPLSGSHTATFPESLVERIIKCASPEGGLIFDPFLGTGTTWIVAHRLNRFTIGSEINEEFFEFALQRFEKSKNFMEPLV
EnGen0028_00019	1	1	cfr9IM	V	DNA methylase n-4 n-6 domain protein	Defense mechanisms	07NRI@bactNOG,COG0863@NOG	MKAQIGVWSFNYESRDIRDKNLHPATFPISMASKLITLFSHEGELVIDPFSGAGTTLLAAQDLNRNAVGFDINKKYCEVAETRISQLSFEDAEQHVVNADAREVSQYIEPNTVKLVITSPPYANLLNRKRKNKSRRGDKRKNNQYDKVEQYSQNKNDLGILSKEDYEIEIENIFSNIKPLLTEKAHVIINITDAWIEGHREPLHISVIKAMQNAGYEFRNTIIWDRRNIVNQIGIFGWPSSYITMGTTFEYILDFVPKKEAN
EnGen0028_00020	1	1	hp	S	hypothetical protein	Function unknown	07TSR@bactNOG,0ZW0F@NOG	MTTNTRDSDLSLLQDRLSDIKQQGWIENTSRQGNHGRAGNLLEDLLEVIENNLALPDFRSWELKTSTRNANTALVTLFHNEPEPRAAKIVPNLLRNYGWPHQEAGAKYPEDEKSFRSTTYANRFTDRGMRVEVDRDQQKIFFIFEPDLIKDNQNSWKNQLIASDFYIPFDPVPYWTFDTIQTKLEQKLKNTIMMQVSSKKENNKEYFNFQHFYAYIDPSIEKFLSLLETGGIAIDFDARTGHNHGTKFRIKKNLMLELYEDQLMV
EnGen0028_00021	145	6	hp20	S	Integral membrane protein	Function unknown	04WHE@bacNOG,05W0Q@bactNOG,0NPI8@firmNOG,COG2261@NOG	MHWLWVLIVGAIIGLIAGAITNKGGSMGWIANIVAGLVGSAIGQALLGSWGPQLAGMALIPSIIGAIIVVAVVSFFLGRSRG
EnGen0029_00002	2	2	hp40	S	hypothetical protein	Function unknown		MKKIIEKTKVVFAKILFYLSLVYIVCTLIPIFIVGTEFFKSDSFLPLSLSVLFFSGIAYFSYIKGMKPAILKEKVNEEQIKEREKNEKLVFVQTSNRIQKEIFSVNEQAQTILVYDDKKKTSILIPFSELLGYDIQTNERIIQEKSIGAALLTSPLSSVGTHGIKKVNTLNIYLKVNSFEHPTVVLNIYKGRYLRTNTRSFRVIEEKMREITGYLDIILNRKSN
EnGen0029_00010	4	1	hp	S	hypothetical protein	Function unknown		MSLNIKSTMNAFIYDQRKNVGDYGIYNNSFYLDYRKDLLINRKFFWDFLPKTSLTEDPIDKKDAYLRELFWYDISQIVPILAIGSILDADNFKKSTHLKINNIIEQTTKIDPKLEYTRLLKNLDTHAFPTYLDYPKFILGIVNDKLKATSIQTSEKENIDNKLKELHPWITKISQQSSANNKNIKKLSNNLNNLIKFFTNESKNDNMEEISNLVDQTEKLLSTSLNHLGDIHENVLDIMISILDENPKMKNIYKKLCNKDKKKPEHLTFSQIQDFQNFLFEQKPVRDSIIEKHRIERSFRFNQLFAIITASKRLKIYLENKKVLKERIDLSVYLFIALCNKILIASPLLTFNQFLFFELAAQFMAFDYTSDESFFQSYYLIFESVYWFLLTSINLQKTF…
EnGen0029_00011	14	4	hp28	S	hypothetical protein	Function unknown		MLKNTKVSVNQVLGETYHFYGMVREISVASNEIVTIQLNMFKSTHSNQGVFEINLFNRFEYERLLTSISRYIEGNIIDLNFLIGKEILLVYMDTCRNDRCYCNFHGLILLEELINEEGEVSRG
EnGen0029_00012	14	4	hp29	S	hypothetical protein	Function unknown	04VQ2@bacNOG,05DKS@bactNOG,0NFI6@firmNOG,COG3378@NOG	MDKKEMENTQIFKRYLNPNKLQEIEEGKEGKEAFFNLIETIPRNLTEEAFNEAVADLIIEYTHMVMLKSTKGVYIYNYTTHRWESKGEIWLQRLVYEVTKSVDETNLWYRERNTCEHIKRKLCMLETFSDDYLVLTNGTFDRRTGEIIESQSNHYAHFFSTVVYDSEKKCARFLQFLNEVFYSDQSTIAFVQEWFGYVLLSSHQANAFLIGYGSGANGKSLLFALLAKLVGECNTSSSGISAFQSRFGMEVMHNKLLNLATESDVNSFETATLKAVTAGEPITLNRKGIKEITCILPTKFIFLMNHLPLITDSSYGFSRRLLILPFPRTFRPEEQDPFLLEKMTLELSGILNFALEGAKRLIKNGYQFTISDLMHEAKEQFLGCVHPLSYFKAHYLSKN…
EnGen0038_00004	2	1	prd	K	antiterminator	Transcription	04SFS@bacNOG,05CID@bactNOG,0NGZS@firmNOG,COG3711@NOG	MKIKKKLNNNAIITKNEQNQEIIVVGKGIAYGKTINSLVEKKKIYKIFVPENKGDKKRISDMVQQIPVQYIEISEKIISYARREYKLVLNESIYLSLTDHISSSIERYEQGVFLKNKFLWEIKHFYPNEFMIGEKGLEIIEKECGIQLGKDEAGFIGMHIVSCEVGKGMDDFYEMTAFIQQMSNIVKYYFSIEFDEDSIDYFRFVTHLKLFYYRITHDKGNSMGNLENEILEIIKNKSVQAYLCALKIKTFIEEKYLYQLDNEEILYLTIHISRITKHLNEGEKT
EnGen0038_00005	2	1	pts	G	phosphotransferase system	Carbohydrate transport and metabolism	04R8U@bacNOG,05C5Y@bactNOG,0NDJ0@firmNOG,COG1263@NOG,COG1264@NOG,COG2190@NOG	MNYPEMCEQIIENVGGKKNIQSVVHCATRLRFVLKDESKADDEAVKNIPGILSLVKKAGQYQLVIGNNVDQVYNELTKKLNISNERNEKDNRSLFDKIIGSITGSISPVIPLLAGAGMGKVLLLVLTLTGILSDESQTYVFLNMIFDTGFYFMPVYVGFSAAKIFGANQYLGAFIGLVTVHPTWVELVSAGEPFQFLGIGMELVKYSSTLVPAILSVWIMSYIEKGVRKVVPEMIKVFAEPMLVMLIATPLTFIVIGPIGDFISQGVANASMFLFNHGGFIAIPILAAAYPWLVSIGIHKALSPISIALVAEQGFDPIIRVVALCANMSQAAASLSVSLKTKNSKLRSLAFSSSITAFLGGITEPAMYGVNLKLKRPMYASMIGGAVAGLVAGLLKLKA…
EnGen0038_00006	2	1	pts	G	beta-glucosidase	Carbohydrate transport and metabolism	COG2723@NOG	MYKVNDDFLWGVATSASQIEGAWKEDGKGMSIADCLRFRPAIDVKDYKKVNEVDTEEIEQALSDTNDKNWAKRYGVDFYHYYKEDIAQLAEMGIKAFRFSIGWTRIFPEGTEDQPNQMGLDYYLELVKELRKYQIEPIVTLSHYDMPLAIVLNSDSWYDRQTIALYEKFATTVIDYLSEYVNYWIPFNEIDSIIRHPFASAGLVKDRFTGKNFEEVIYQSMHHQFIASALVVDYCHKNYPKMQVGSMITKTTIYPYDSHPENILQSMLQMREVYAFSDIQVRGEYPAYLLKKLENEHISLSFSEGDPTFLAENTADFIAFSYYSSVCTAADTTGLKVSLANTTKGVYNKYLQQTDWGWQIDPVGIRISLVELYDRYNKPLFIVENGLGAADQLTKEGRV…
EnGen0038_00007	1	1	prd	K	antiterminator	Transcription	05CID@bactNOG,0ESEM@cloNOG,0NGZS@firmNOG,COG3711@NOG	MKINKVLNNNLVFSKNKDGEDIIVAGLGIGFQKIKGDEIEQKKIEKIFQNIAKKESTKLIKMLNEIPIAYFNCTEEILKQNHEFFENNFTNSTVLVSII
EnGen0038_00008	12	1	hp	S	hypothetical protein	Function unknown	065WA@bactNOG,COG3680@NOG	MSELKKFSTSTLAELQKDEKHLYYVYCLVDPRNNQTFYIGKGKGNRIFAHRQAAMSMLRKSDLLEENETAKTLKIKTIQEINRMNLQILSYILSYGLTESEAYASENTLINYAQLIQGLSLTNLVKGHGSKAMLVEEIEEQYGFQPMPINEIATDELILAVKVRDAFNLCKDESKEYPIDDSFRDDDNLKSRTLGNWVIGRDKIHLIRYVIAVNTGADNAVVAAYKVSSQYSESKKFENGRTRYAFQALSNREDTLRELNLYKRSLPDIKFGSGSAIAYINN
EnGen0038_00016	3	1	hp	S	hypothetical protein	Function unknown		MYYKDSQVTYKELAQLTLRVGKHCLKKEEGKEYIRKTKLTSDGHNDKIAKHFQTVLISLSLSKKSQWYLGRQGTFRHFDQCTYKEFLNRKMKHSFNTFFLQLFTSTLSVYDGKFVKNGMFNFISDQANMGLSFDNLEKTDFIPLSEEKYFREWEFIDLLFAITGKLSEQLEKRNLSEKNDGTRRFNRDLAIEYIQFMEKSIVDYFHCHNIQLIDDADTTDYCILNEFDRESQAFEHYLDDFEKIRNYKYFISRFRHIIIEWWMPTLCDKLLNPLSEQEIQDLIELLKIIYRLDTNKFEKLINAQELDRYRTIYISDKKEEGEKKEKALIFPRYKEKNLEFKEEIYKYLTKPGYRKR
EnGen0038_00024	1	1	BamHI	V	DNA methylase N-4 N-6	Defense mechanisms	05CEC@bactNOG,0QNTM@gproNOG,16PK9@proNOG,COG0863@NOG	MTNLFYRLLNIQGKDELKKLAKKIGISYKKLEYYGENQIVPQGEDKKLLKKYLNITEFEYRLKLGDIDYEMIDYLSEKFDKKIDTDKFDVSNKKKESFTPTFRTDFGKLYNEDSLLLMKEMESDSIDLIFADPPFNLGKKYDSLINDKLDHESYLRWNEQWIKECVRILKPGGSMFIWNIPKWSIPTANILGKYLTLRHWIAVDMKYGLPIPNKLYPAHYSLLYYTKGPKPNTFHPDRLPLEVCKKCGHELKDYGGYKNRMNPKGVSLSDVWHDIYPVRHAKYKNRQSNELPIKLLERIISMASEEGDLIFDPFGGSGTTYVVAEALKRHWIGSEIGSINLIEERLNNIKDTVTQIENIQKNLNQLFLPETKKLREKNGYWIR
EnGen0038_00025	1	1	cbiA	D	cobyrinic Acid a,c-diamide synthase	Cell cycle control, cell division, chromosome partitioning	08MJS@bactNOG,177YM@proNOG,COG1192@NOG	MRLLNLKTITFFNNKGGVGKTTLVSNVSAYLNYKMRKKILVLDADPQANTTQMAISDEYWETYYGINPTRQTIKDLFMPIVDGEANIDPDIEITRGSEHNFLFDLIPGHPSLSMFEDVLSDSWAKSLSGDTGGIRKTNWLNLLKERYDNSYDFLIIDVGPSLGALNRSILLNSEYFMTPMGSDIFSLMSLSNISSWIKTWEDDYDNAIQQALRKNSDSLTKYPINKDTKLTTRYIGYSVQQYNARKFKDGKRPVKAYDNIIGQIHENIVSYLSQFSSPSIKRWSQLKLGDVPYLSSIIPMAQSTNTPLFLLTSKEGIRGGQGLSVIDATNMIDQISKNLLINIEGEGNERE
EnGen0038_00026	1	1	hp	S	hypothetical protein	Function unknown	05MY5@bactNOG,11VXE@NOG	MSENDIVVSYPENVIEEFAYGRGILFLGSGVSSSAINCEGSRLPGWNKFINESKKLLKSPHTDKIEYIDAMLKHGEMLRALQVIKDYSDSGEYTRKVKQSFLARGYNPSKIHDILRRINSKITITTNFDNIYENYCRSDGALGYVSAEYNDVNKIITNIKSTENLIIKAHGSIENPEKLIFTQNEYFKAHRENALFYEVLHALFTTNTVLFLGYSLQDPDINLLVNSELANMSKGTPHYVLIPESEVDTELKKHWINNFNISVITYKVTDTKDPYTHFEDAIYELYINIKNIQDDRRISPGAIELV
EnGen0038_00027	344	7	ISEfm1	L	ISEfm1 (IS982)	Replication, recombination and repair	04VNC@bacNOG,08TQA@bactNOG,0NKQD@firmNOG,11HCS@NOG	MRSSKYTEHYTDTFITFKEIMRTVSNIYHNCVPDKIKNRRNTDQLKQRDTVIIACVIWGIINGYTSQRATYRAVCSVLFPNGDFPSRSRFTRLSSNLAYTIKIIRYFFIKKLTKGELVGIIDSFPSPLCKPVRNRQAKLLNQIAKVGYNSTKKSYFYGLKIHMIVTKTGFPITYSIKNPGVHDVKVLETLSEEANLSNILGDKGYISHKIHEKLALMGITISVPPRKNMDKSEKLDHSLLGKQRKTVETVFSSLEKLGCQNFNSRSVKGLESRFESILLAYSVLLSRAQRRFEGTLRYSLGY
EnGen0038_00028	28	1	ribH	H	6,7-dimethyl-8-ribityllumazine synthase 2	Coenzyme transport and metabolism	04U6U@bacNOG,08UTT@bactNOG,0NH9S@firmNOG,COG0054@NOG	MTENIDVAWVPGAYEIPPTAATMAETGKYDAIITLGAVIRGATSHFDVVVNQASSGVSQVGLTHKLPVIFGILTVENIEQAIERSGTKAGNLGFTYATNTIEMINLFKEIKQQ
EnGen0038_00029	28	1	hp	S	hypothetical protein	Function unknown	04R54@bacNOG,062CZ@bactNOG,0NFCM@firmNOG,0XSGY@NOG	MTIQFKQTLAPTKDNSGKPIILSDATFAQRNEKVLQLMREYDFSSLMIYADKEHGSNFEYLTGFIPRFEEAIQVINQDGTSTLILGNENYNKTSMARTQSEGILCPFFSLPNQPMDFTKTFADYLKDVKVDASKRIGLVDWKLLSNDMDNFHNHHSIPAFIVDGIHEVFGSDKVVNATQLYMHPKEGARVTNNAEEIARYEYGASLASDAVLEAMNQLTVGQSELAAGNHLNRDGQYPSVVTIAAFGDRF
EnGen0038_00030	28	1	hp	S	hypothetical protein	Function unknown	04R54@bacNOG,062CZ@bactNOG,0NFCM@firmNOG,0XSGY@NOG	MSSRSGYAVKEESQLAEHDPGYLEEVVYPYFQAYKWWLDNLTIGRKGGDFYQAFSDFYPQATYGWNLCPGHLVADEEWLSSPFYQDSDATIQSGYIFQLDFIPSQAGHNGVSAESTIAVADAALREQIKAEQPELWARICNRKDYLKEALGLELSEHLLPLASTFAYYRPFLLDKKTAIYFG
EnGen0038_00031	28	1	gspA	M	Glycosyl transferase family 8	Cell wall/membrane/envelope biogenesis	04SNM@bacNOG,05X1N@bactNOG,0NIXD@firmNOG,COG1442@NOG	MPLDEQIELLFTIDEGYLNPLKVALTSIRQNNPGQAFRIWLIHESIAMHTIRELQKLTDYLQFGFEAIKIDGSRWNSAKTEDRYPKEMYFRLLAGEILPKEMKRVIYLDPDILVVNLLLDLWQTDLEGYMLAAATHVGLTDVSTRVNQMRLDVDHAYYNSGVMVIDLDKAREIIKWSDIAQMIEKYNLLLILPDQDILNRLYGKYTKEIPEEIWNYDTRKYMRYFTKSLAQHDIHWVMAHTAILHFCGGPKPWDDKHDNRFTSLYLTYQNQLKRIEDLMK
EnGen0038_00032	1	1	hsdR	V	Type I site-specific deoxyribonuclease	Defense mechanisms	04SR3@bacNOG,05DZR@bactNOG,0NDC4@firmNOG,COG0610@NOG	MLIHFTKFDFRNGRPTKSAILTTSSIDMAKKYYRAIKEMTKEPDWLTKEFPNQPIREGRTMEDPDFPRIAITYSLEENNQDSSAQQEEMKKIIEEYNQYFDTAWSLADIERYNGDINNRLARKKSGIQTIWETNRFSNRSGSSIDRF
EnGen0038_00041	173	4	msrA	O	repair enzyme for oxidized proteins	Post-translational modification, protein turnover, and chaperones	054I0@bacNOG,08HW8@bactNOG,0P614@firmNOG,COG0225@NOG	MLDVEQMEIDLYNIILNRNTREWERTQFEEAKEDLAKMSIKQVIEKLEVNLRPLALRDNLTPDAMDFYLRITGESASAKAYDYAKHKITSPLYQERAIFAGGCFWCMVEPFETKPGVISVLSGYTGGETKKPNYDQVSGGYTGHVEAVEIIFDTRQITYEELLEIYWQISDPTDAFGQFQDRGKQYRSILFVVNEKQRQLAEKSREQLIQSNRFSRPIVTEIRQAKTFWPAENHHQQFYQKQPKRYKKIKHSHQLHLFFQRHR
EnGen0038_00043	248	2	gcn5	K	N-acetyltransferase GCN5	Transcription	080F9@bactNOG,COG0454@NOG	MNNQITLAYLDYDDLDALQVVSVISFYESFIDGADPLDMQGYLQTQLTTEILAVELAQSTSKFIGIKDHQILIGYMKVNDEKDAIEIQRLYLLKDYQNKGLGQRLLDEANRYAKTKQKRYLRLTVYEKNHAGIRFYERHGFKKIGIKHFPLGKQDRICPILEKEI
EnGen0038_00044	231	2	hisJ	E	histidinol phosphate phosphatase hisj family	Amino acid transport and metabolism	0813P@bactNOG,0P35Y@firmNOG,COG1387@NOG	MRSSKYTEHFDLANPVTKVDDIPDYEMYSQTIDSLNKRFGNRVLKGIEIGYIASEKDRIIDYLADKDYDLKLLSVHHNGQFDYLDDEVKDMDPAIVIPQYFAQLSEALVVIEADVFAHFDYGFRVFGLSVAEFKQYEAQFLPILDQVIKNKLAFELNAKSAYLYDNLALYEYVIDLYLSRGGTLFSVGSDGHYLEHFRFHFDDLFALLKAKGVTELAIYQKGKRIMVPLPV
EnGen0038_00045	1	1	hp	S	hypothetical protein	Function unknown		MNKLEDKKIFFDSGVNCYEKIWRQMDKNNIDLVIYSLSKSIFDRAKTINDLIYIGSTESLGVLSRSLYELHLSIRYILEDRDDSINRANSFFFQSRIDYFSNLLSIEKSLPGSLNYLNCQIKLDRSSILT
EnGen0038_00046	169	1	res	L	resolvase	Replication, recombination and repair	04VHZ@bacNOG,07XR9@bactNOG,0NIA8@firmNOG,COG1961@NOG	MNGIEDENLRRLINSLVIELYKYQAESERKKTKERQAQGIEIAKKKGKFKGRQLKFKKNDPRLKHAFDLFLNGLSDKEVEEQTGINRRTFRRYRARYNVTVDQRKNNEKRDS
EnGen0038_00047	100	1	topB	L	Dna topoisomerase	Replication, recombination and repair	054RY@bacNOG,08IYH@bactNOG,0P6FF@firmNOG,COG0550@NOG	MSTVILDEKPSQVLAYASALKQSTKKDGYFEIKDPLFTDETFITFGFGHLVELAEPGHYDEKWQNWKLESLPIFPDRYDFEVAKDKGKQFKIVAELLKKANTIIVATDSDREGENIAWSIIHKANAFSKDKTFKRLWINSLEKDVIRSGFQNLQPGMNYYPFYQEAQTRQIADLVDRHERKPFVYVKFTTEGRTRYIFTRTCSNAHLIPYFSAPGSHREF
EnGen0038_00048	4	1	pts	G	phosphotransferase system	Carbohydrate transport and metabolism	04X83@bacNOG,06ETB@bactNOG,0NPPX@firmNOG,COG1762@NOG	MMKLQSVDKSLIQIDVEAENFEDAVRKSMEPLVAQKYVKPSYVEKILSIYRETGPYIVITTHIALPHADSEAGALKMGMGFTKLKHPVVSGNVANDPVKYLFPLSATDSTKHIQMLSKLAELLGDPSFVEGLDTVTSKEEFIALLTKYEGNEQHDA
EnGen0038_00049	4	1	pts	G	phosphotransferase system	Carbohydrate transport and metabolism	05ZBZ@bactNOG,0NM8W@firmNOG,COG3414@NOG	MMHKALVACRAGVGSSLMLKIKVNEVVKENNLQLVVEHSSLDGLNGFDGDMVITLIDVAQELEEKKVPYEVVGIRNIVDKEEIKTKLLEALAE
EnGen0038_00050	4	1	kdsD	M	Arabinose 5-phosphate isomerase	Cell wall/membrane/envelope biogenesis	04X4I@bacNOG,05C2X@bactNOG,0NECW@firmNOG,COG0794@NOG	MNEQALQIYTKHVETEVTEFLKSIDEEQLNRARQLIGAAKEQQGRLHITGIGKPSHVAEYMCALFSSTGTPCYFLDGTEAVHGSAGQVLPEDVVIAISNSGNTIELQNTVEALQRMGVKIISVTGNLSSWLAKNAEAVLFAGVQNEGDDTNKPPRLSIVAEIIVLQCLSILLQEDTAFTMEKYAMWHPGGALGAQAREEVGHD
EnGen0038_00051	4	1	dapA	E	Catalyzes the condensation of (S)-aspartate-beta- semialdehyde	Amino acid transport and metabolism	04TWZ@bacNOG,05CDP@bactNOG,0NDUN@firmNOG,COG0329@NOG	MRLKGIITAMATPLDENGDISEERVRLLANHLIENGVAGLFVLGTNGEFYSLTKEQKLSLAEYAVKAAAGRVPVYAGVGGISTNEVVDLAKEMTAKGVDALSVITPYLIHITQEELIQHYEAIADASPLPIILYNIPANTQLNIEPTTVARLAKHRNIIGMKDSSGHLDQMETYLELVKEEAFDVLVGSDSRILKALQLGATGAVAATSNVLTKTDVGIYEAFLAGDIEKAEMQQESINAFRSVLKLGSVPAVLKQSLNMIQLPVGKPCLPVQPVTNTEALAKIRAALGSYQEAEGFEVK
EnGen0038_00052	4	1	eda	G	Aldolase	Carbohydrate transport and metabolism	08UHU@bactNOG,0NE62@firmNOG,COG0800@NOG	MEKLTTLNRIHKEKIMAVVRVETVERGAEIVEGCLAGGVSILEISYTNANAGEIIQQLTQAYGDKVLLGAGTVLDAPTARDAILRGAKFVIAPTFSVEVARLCNRYQIPYMPGCTTMTELVEALEAGADMIKAFPISNYYGPSLVKTIKTPLPYVSILSSGGVTLENVDEWVENGVDCMGVGSLLTKGSRETIAANAKALRMAVEKAK
EnGen0038_00053	4	1	pts	G	phosphotransferase system	Carbohydrate transport and metabolism	COG1762@NOG	MLDRKSVYIMKKCVEEKEVPLNQLIQMMGLSKRQVLYAIEKANEFLIDASVAPLHLEGRFLSLSTETKDYIVQCFLNQTIYHSYLLDGSERETYIFLMLLYRHESYISVPHFLDTLEVGKTTFLQDMKHLEETLANENIAVLNNRTIGYYLAGDEWQIRALLMRNILIDFNQPTGSFLYDYFLFHENIADFDGLQKNVADLLKKYHIQLVENRLREFCYTFQLLLPRLGITNQISNKTYHLEFFHQMKEYDLATELLATYQIENEEAKKYICSWILSLSVGNVHEQTFDRSIILEIVSRMTNRFELLSGIRFTDAEKVIEKLYGHFRSVYYRLFFRIPIINYFTERIQETYPDMTKIVEEVLKPISALFEDPIPEEEIAFLTMHFVAAIHQFEEKKTVG…
EnGen0038_00054	4	1	hp	S	HAD-superfamily hydrolase, subfamily IA	Function unknown	08XIS@bactNOG,COG0637@NOG	MIQLVVFDMDGVLVDSERVHYERRKRFFQQHHFQLTDQQLDKMVGSNANDIWQALIPTDTEKREQWLAIYREDVRANLMDYQAICDVKMIQFVKWLHKKNIACALASSAPRLLIKNWLIDIGLDQEFTVILSGEKVAFNKPNPDIYLKTIEKFPQIHKRDILVIEDSAIGIEAAKNAGLTVAAKETSFIKKVNMDQSQADIRFIQSEKLIHRYFQEINLRKARIKVTKRCTDPQKLDQKI
EnGen0038_00055	381	1	ISEfa10	L	ISEfa10 (IS3)	Replication, recombination and repair	04W09@bacNOG,05MSP@bactNOG,0NN2G@firmNOG,COG2963@NOG	MAKYTFELKLKIVHDYLDGKGGSDYLAKKYSIKAPSQVKRWINAYQVFGEVGLVRKRQKKKYSVQFKLDAIELYLTSELSYREVANTLNMNNPNLIASWMRQFRDGGIDGLSKTKGCPPILSKKNEPKNKKKSTTKATSEERERIEELEKRVRSLQIENAFLKELRKLRKQEAQQRRMKQSHESSQASEDRLN
EnGen0038_00056	369	1	ISEnfa10	L	ISEnfa10 (IS3)	Replication, recombination and repair	04RV2@bacNOG,05DQ6@bactNOG,0NE96@firmNOG,COG2801@NOG	MYWQKRLDRKNPDQEIEAEMLKIREKHKDYGCLRMTNELRNRGFSINKKKVQRLIKKLGIKVTAYTRKSRRYNSYRGQVGATAKNRIHRRFYTSICHQKITMDTTEFKYHEVDDKGIIRQKKLYLDPFMDMFNSEILSYRISEKPNALAIMEGLEEAIQITNDCPYRRTFHSDQGWAYQMNAYRNKLKEYKIFQSMSRKGNCLDNSLMENFFGLLKQEIFYGKTYNCFEELKSAIDSYIYYYNNERIKQKLNWQSPVQFRKTAVTVA
EnGen0038_00057	4	1	hp	S	hypothetical protein	Function unknown		MITAIRSFQTSGTRSITWAIHLYFLTDKPQLGNLIFTLKIVVITVVLALVFDYLLDL
EnGen0038_00058	4	1	hyd	I	alpha beta hydrolase fold-3 domain protein	Lipid transport and metabolism	07BU2@bactNOG,0ES0G@cloNOG,0NH93@firmNOG,COG0657@NOG	MKHLLGDHKERRPLISPTEQVNAEVPSCFICHTVEDAVAPVENAFLFAVALRQKNVPFEIHIYPWFIWSFIVHRRKKAS
EnGen0038_00059	4	1	hyd	I	alpha beta hydrolase fold-3 domain protein	Lipid transport and metabolism	COG0657@NOG	MAIELITLGYQVFPLLYSTDAESFFPKQLLQLDHLVRYVRKHATEFSVNLNKIIVTGFQPVFNYLLI
EnGen0038_00060	4	1	hyd	I	alpha beta hydrolase fold-3 domain protein	Lipid transport and metabolism	COG0657@NOG	MNIFPINAQTKLTVHAKGYVRDTIPEIDTNRRRPTIIIYLGGG
EnGen0038_00061	4	1	pts	G	PTS system ascorbate-specific transporter subunit IIC	Carbohydrate transport and metabolism	COG3037@NOG	MAFTISFLSTPAVLLGLVAFIGLVSQKKKGTEVMTGTFKTIIGFMIFSSGGSIMTGTLQNFNTMFQKGFHIVGVVASPEAATALAQSQFAFVTSCTLILGFVMNLVFARITPFKNIFFTTGHSLFFACVLSLILKAHKIADIPAIIIGGLILGFVSAALPQLCQPFMREITGGDAQAIGHFNMVGYALSGYTGKIFKKHKDKTTEHINFPGWLSVFRDFLMGVAIVMLILFYVSALKAGPVEVKKLAGSTHWLVFPLIQAFTFTAGMSILMTGVRMFLSEITSAFVAVSEKFIPNSRPALDVPTVFPYAPTAVIVGFISSYTAGLLGVLIMVLFKFPVVIIPAAHICFFSGGTAGVFGNSTGGWRGAVAGSFVVGLLLAFLPVLLYPVYGSLGIQGSTF…
EnGen0038_00062	4	1	pts	G	PTS system ascorbate-specific transporter subunit IIC	Carbohydrate transport and metabolism	05ZBZ@bactNOG,0NM8W@firmNOG,COG3414@NOG	MHKALVACRAGVGSSLMLKIKVNEVVKENNYPIQVEHSSLDGLNGFDGDMVITLIDVAEELDQKGIPQKIIGIRNIMDKKEIKEKLDSALQG
EnGen0038_00063	3	1	int	L	integrase	Replication, recombination and repair	04SXJ@bacNOG,07W0U@bactNOG,0NFSZ@firmNOG,COG2826@NOG	MDFNEVSESFIQAVASKRNHNPRKSLKYQTPMEIFLRNIKPDDLSNLI
EnGen0038_00064	292	1	IS1297	L	IS1297 (IS6)	Replication, recombination and repair	04ZA6@bacNOG,06HXZ@bactNOG,0NTAH@firmNOG,COG3316@NOG	MNHFKGKQFKKDVIIVAVGYYLRYNLSYREVQELLYDRGINVCHTTIYRWVQEYSKVLYYLWKKKNRQSFYSWKMDETYIKIKGRWHYLYRAIDADGLTLDIWLRKKRDTQAAYAFLKRLHKQFGEPKAIVTDKAPSLGSAFRKLQSVGLYTKTEHRTVKYLNNLIEQDHRPIKRRNKFYQSLRTASSTIKGMETIRGIYKKNRRNGTLFGFSVSTEIKVLMGITA
EnGen0038_00065	13	1	hp	S	hypothetical protein	Function unknown		MKNENIVRILLLSIGAFLVFIGLFGGIIASGDFLSGGFSVVVGILFLSFSHKMKEIIKEQTIEKNEDATIQNPDKENVIKNKIDIDDLIKKSVNITGPTPPSNCMINLFYHFIN
EnGen0038_00066	87	1	hth	K	HTH-XRE SOS response protein	Transcription	04VWF@bacNOG,05PB4@bactNOG,0NN3Y@firmNOG,COG1974@NOG	MNPALTHAAFNDIADYFGVLKSTIDPRYGEIPKNLIPVKKYRQIPVLGEIACGDPILAEENIEEYREEIDENLPTGEVFYLKIRGNSMVPTIPSDSYVLIRRQPVVEDGEIAPVIVNGDSEATLKRVKHVNDVVMLMPDNNDYHPYIIDENNPARILGKAVKVSFDL
EnGen0038_00067	98	1	clpL	O	ATP-dependent CLP protease ATP-binding subunit	Post-translational modification, protein turnover, and chaperones	04S71@bacNOG,05C2Z@bactNOG,0ND4R@firmNOG,COG0542@NOG	MANFYGNDPFFNNDMDDVFNQLFRRMDNQNSGRARYLVNGQSLTPDEFAQYRATGKLPQNNKTIEVSKDGKQAVKKGGILEKLGTNLTEQARDGLLDPVIGREKEIQETAEILSRRTKNNAILVGDAGVGKTAVVEGLAQAIVAGKVPETIQDKEIYSIDLSSLEAGTQYRGSFEENIKQLVEEVKAAGNIILFFDEIHQILGTGATGGEDGGKGLADIIKPALSRGELSVIGATTQDEYRNTILKNAALARRFNDVVINEPTAADTLRILQGVKELYEKHHHVALPDDVLKAAVDYSIQYIPQRTLPDKAIDLIDMTAAHLAAKNSQTDVETLDQRLKKLEAAKEAAIKAEDFTKAADIKKSIEETKQKIKETDQKEKITATIDDVAQSVERLTGIPV…
EnGen0038_00068	104	1	hp	S	hypothetical protein	Function unknown		MTQLIGDMDLEDAKISIEDLSVYTNDDQTYFVVFDLKYEGLDSNQVLVYVASDHVSYSNIIDHYELIATNTKLKKWNR
EnGen0038_00069	104	1	hp	S	hypothetical protein	Function unknown		MENYYFINSVDPENQMMRIQEVGAGEMSAQQVRITKEDADVYSLMLDEATQEGEPLIVQLDLK
EnGen0038_00070	103	1	hp	S	hypothetical protein	Function unknown		MTNKIPKTKQAITNLVDLDTSLFETLMINKVIPTANVKKYQNPIVIAHFL
EnGen0038_00071	108	2	tnp	L	transposase	Replication, recombination and repair	0506Q@bacNOG,07J33@bactNOG,0NV3V@firmNOG,COG3415@NOG	METERQIRELEKAMNTTDNRRLYERFLAVKLVLEGHTRKEAGHTIGRDEHTVSHYVKNYCHNGIQGLVSKKQSGRPSRLTDEQEAEPVQIVAYHTLEEVGFKSRANWTLAIVCDLILREWSYGYTQKGVADLLHRLGLSWTRPTYTLKKADSKKQQVFLEETFPSLKKNC
EnGen0038_00072	13	1	cnAB	M	domain protein	Cell wall/membrane/envelope biogenesis	COG4932@NOG	MTTQIALGSAKTRFSNSAFVDYEIDGNSYREAAQANSWMDTTWTLNALKAGLFIPKGGDVKAYLQAAFNRNFPNIFSEDVATSDQIYWMGLFNTYKATLHEGTKIVDQLQDGQTFKEAVVYTVDVSGTGNQVRSLKEELSSADYRLTYDPVTKQVTVELLKDTSETIAVFIAVEAATDVYKYNNMISLTDGTTDLTAEAQVERSAKGNWLTKNGTQNVDNNRLLGWEVLVNQDSLTIKNAVIEDTINYNQQTFLYDETGKVLVDVYKAVKDGDQWIKGEKVIFNNQDNPNVTTNGIDGTFTLRIAFEDVIDSPYFIVYQTKLDPGI
EnGen0038_00073	6	1	cnAB	M	domain protein	Cell wall/membrane/envelope biogenesis	COG4932@NOG	MSLYGSQTEIHQVTKDVIVKSTNGSGTSTGTNGSLTIKKYDREGDKEAGINKEAHFQLSRKNAEGNYEVVFSELVVRNNKLIQGTSEFDRLDGLRYGDYKIQETKAPDGYERDEKEYTFTISSEEVDYVFELANTREIIETSLALTATKALEGRQIEDGEFTFVLADEENKILQEKTNKANNILFAEITYQKEGTYRYKIYEVQGHDATISYDDSITNVTVEVKNNDGQLEATAIYEGNAIFTNTYTPKAGSVVLEAEKVLTGRSLVAGEFTFELVDQEGQVIQSQTNDGSGKIYFDAIPYDKAGEYNYTIREKAGQDSTITYDDAEIPVTVNVEDQNGTLEAKADYGSEPTFTNRYTPEKAPDPTKNQNTKTPTKKNELPKTGETYQVSWMLVGLLLV…
EnGen0038_00074	61	1	hp	S	septicolysin	Function unknown	04X2D@bacNOG,05QIT@bactNOG,0NJHB@firmNOG,11TVT@NOG	MKLAEALLLRRDLESKLTLLREEIASSAVIQEGDTLDRSIDDLLLDYETTNQEFAQLVIAINQRNAVAKIGEQETIAAALEKREALRRSHAMLTATLEAAKVAPRMGRNEIRMIRTIDTKQITDRLNQTAKALRELDGQIQQTNWLVDL
EnGen0038_00075	68	1	hp	S	zinc metallopeptidase	Function unknown	04RQ5@bacNOG,05CGZ@bactNOG,0NGU6@firmNOG,COG2321@NOG	MKWRGGRQSSNVEDRSGRSAGSGGKIMAGGGIGTIVIAVLFFLFSGGDLNSVTDILGGGQAANYQTENVASDEYTEEKEFSAVVFGHLEDYWNGVFEAEQTTYQVPKLVLFTGSVQSACGNATSQVGPFYCPADQKVYLDVSFATELSQKYGASGDFAMAYVIAHEVGHHVQNELGITQQLDKIRQQVSEKEYNQYSVRLELQADYLAGTFAKYLQGKTYNGQPILEADDIEEAITAANAIGDDTLQKEYQGYVVPDSFTHGTSKQRVEWFNRGFKYGDLEHGATFNEKNLDLVYGS
EnGen0038_00076	50	1	prd	K	antiterminator	Transcription	COG3711@NOG	MKNNYSLIEDRRMQIFKRLINEEHLSYQQLSDEYYVSRSSIAKDIAYLKTLFVKENLLLRFDNSGTYFQGSESQI
EnGen0038_00077	32	1	prd	K	antiterminator	Transcription	COG3711@NOG	MEHGENLSVLTNVSLFEKINAAFRHSITEKQMEIPESYIQSIVVSILLIVERSNQANQLDIEEERQFGKLFLEFDKYPLIYELLKEIEEQEIYHFSSKEVQYLTYLIVGSGLRFFMKNESIPFSFRGKVRNLIQKVSEGIQIDLT
EnGen0038_00078	35	1	prd	K	antiterminator	Transcription	COG3711@NOG	MYQLFLRIEAQTTVVNPLLDEIKQHYPALYGVVWFSLNDFLKAYHIGISEDEIGFVSIHFQAAVERMRQLNKIVFVCPNGVGTSSFISTKIRRILPNVDSIETASVAKFKEMDISAIDFIISTIDLPDVSKPVVRISPMVTNRDMKRIMNHYIDLIIDNEPIADKVKILQDTRMLIAPKIYFERFETKEQALDFLISQNDFSSENQRTDFQRSVLEREALQSTYLDNGFAIPHGNPEFVSKTTFSVLILDRPVDWGNQKVDIIVLLMIREDEAQEVEPVMKLIMQGIEDKEWFISKMLEVKS
EnGen0038_00079	35	1	pts	G	phosphotransferase system	Carbohydrate transport and metabolism	COG1762@NOG	MINLKKLLPEDHIETTNQILTWQEAVQLASQPLLNEKAIDQQYVTNMIHSVEENGPYMVLADYFALMHARPGEGVFHQGMSLLVTKNEIDLAGKPVRIFLVLAAKDSQSHLESLQEIMEVFMDQEKYQLILNGDKEQICQLFQ
EnGen0038_00080	76	1	pts	G	phosphotransferase system	Carbohydrate transport and metabolism	04WX0@bacNOG,05ZBZ@bactNOG,0NPZU@firmNOG,COG3414@NOG	MKILAVCGFGVGSSMVLKMTIDKVIKELGLKATAENMDLSTAKATPADVYFTSHELLNDLQASVKAPVYPIKKYMDVAEVKMQMEKFLAEREG
EnGen0038_00081	32	1	pts	G	PTS system ascorbate-specific transporter subunit IIC	Carbohydrate transport and metabolism	05CZC@bactNOG,0NDBS@firmNOG,COG3037@NOG	MSFVTDHILKNPPVLLGLIAMIGLIVQRKTFAEVVKGSLTAVFGMVALTAGVNMLTGTIAPINTAVQTQLGVQVADGLSDVTFTAEYGGTVGLAMFLD
EnGen0038_00082	80	1	pts	G	PTS system ascorbate-specific transporter subunit IIC	Carbohydrate transport and metabolism	05CZC@bactNOG,0NDBS@firmNOG,COG3037@NOG	MLWWFPFVIVAGGVEGGMSGIPLLILGAVLSACYWSFMPWIMRKYVWDATGDDSFLIGHPTGILSMVSGFVAKRVGNKEKSTEDLKVPENLSFFREISITGALVMFLMNIVVGIIAPVLVPEGGNLVMFAVQAGLNFGAGLLIMLYEVRLLINQIIPAFQGIAEKVVPGAKPAFDVPILFNYRPNAVIIGFIVAMITSTILVIIVNTTNVFGILIVPLVITSFFECGGAAVIGEGQGGLRGAVIGTIAASFVMDLLVGVSAVLFSTTIQNWILIFGGNDLSLWGIIGRGLGSLFWGI
EnGen0038_00083	32	1	hp	S	UPF0309 protein	Function unknown	04RIC@bacNOG,08SU4@bactNOG,0NGBJ@firmNOG,COG4821@NOG	MTTANLEKHSIYIFGVSHAGILAEEMYYRAGGMMTINAIFGRELMSDRSPITFTSKMERLEGYGTALAEIQLFKEGDVLILHSVSGRNPVIIDLALAAKEKGVKIIALTNKTYSQSVTSRHSSGLRLFEVADLVIDNHGEIGDASCQIKGMDQKVGPTSTVIGATILNTIIVEVCQQLKQAGIDYPPIFYSANMDGGDELNQSLFEQYKEAIHYQL
EnGen0038_00084	36	1	hp	S	hypothetical protein	Function unknown		MDVLKVKIRMNMKNLSKVRQHKAPEGFHRLTSIIGIGMVTKKELRDDLPQLNSLDLLAARLY
EnGen0038_00085	34	1	dkg	C	reductase	Energy production and conversion	04SXH@bacNOG,05CV8@bactNOG,0NDP9@firmNOG,COG0656@NOG	MKAPLLTLDDGNMRPAVGIGTYQIRGGEGLSQLQAAIADGYRLIDSSTNYDNEGIVGKAIRRSGVPRSEFYITSKLPGKYHGYDDALTSIQESLARMGLDYFDAFLIHWPLPKRGKYIEAWQALVTAQKLGLIRSIGVSNFEPEHLDAIIEATGVTPAINQIEIHPYWVQEQMVAENRKRGIITEAWSPLGRGSAALKESIITDLANKYQKSAGQVILRWHVDRGILPLPKSRNLSHQRENLAIFDFELTEEEINAINRLNKEDGRIEGQDPNEYEEFE
EnGen0038_00086	380	1	katN	P	catalase	Inorganic ion transport and metabolism	04R5I@bacNOG,05WEF@bactNOG,0NE7W@firmNOG,COG3546@NOG	MFLHQKELQFEAKPDKPNPLIAKYLQELIGGQYGEMSVAMQYLFQGWSCRGEEKYKDMLMDIATEKIVHVEMLATMVARLLEGAPVEDQEAAMKKDPAIGAIISGMNPQHAIVAGLGPRPADSVGNPWSGAYIIASGNLLADFRANLNAESQGRLQVARIYEMINDRGVKDLLSVLLARDSYHQNLWAQAVKELEEKEGTILVPSTFPRNEERLDIAYDFYNFSEGDQSKEGSWAKGKALDGEGEYQWLSTPKVEGKAPKLDPVTPKMYGTPPEK
EnGen0038_00088	56	3	corA	P	transporter	Inorganic ion transport and metabolism	04UNW@bacNOG,07QWA@bactNOG,0ND5X@firmNOG,COG0598@NOG	MIDLSSNHQERIEKRLEPVTFILSKGLMITYVSRESNLVERLIEKHGSELRHFEDIIAFATLMIYTHYINGLKEIKKQVDQLDAAARKTTENNELFNLADTERDMVYLDHTLKDQNLTVNHLMERKEFLDKLDNESLVYDIKLRQKFANKLVTIYRDLLETISGLFSDMMDNNLNHLMKYLDSAALVVAVPSLIAGLWGINTGGLPGKDNTIGTILVFGLAVLVGILTAVYLSKKDFSKTK
EnGen0039_00010	2	1	hp	S	hypothetical protein	Function unknown		MNHQADGGQLVGNIYFERMFIMFHVLYEFQFVEIVKEFFELPYKSDNSLSFDSAFQNCAKPEWNKIKNRKRNFTSVAKQEFDFFRITNSPEYVPANNKIFSEVGYIELLNKFMKYAITFDDVTIKKFFQYEEFSKDLISELVNFMMTQSKPYKLTNDAQFVLEKIESITDDNGIFKLGQIGWSPQKYLIPLLKKETETLSLMNISSILAELWSTKKIVPCPLDPTKIKEKEKEKEKVEKQEEENNHSNLYIEVNLDYPEDVPFPNGNYYTLYIKNKRNSLYYGEWDGLKHVAKEKKGIFKKVTGDLYQEIEKIRKSQEISEKSKTYIIVNKKNMSIIHSNIEFWSSFKNKIHTVKSKLSMTLSPNEIIHYRVSKTKNLNTLILPSNLWEWQLLSPEIDL…
EnGen0039_00020	2	1	hsdS	V	Restriction modification system DNA (Specificity)	Defense mechanisms	04UVC@bacNOG,05EKX@bactNOG,0NIDX@firmNOG,COG0732@NOG	MSNDTQPEIRFPGFTEDWEQRRLSDVASIVGGGTPSTSNPEYWDGDIDWYAPAEIGDQIYVSKSLKTITELGQQKSSAKILPIGTVLFTSRAGIGNTAILAKEGTTNQGFQSIVPHKNKLDSYFIFSRTHELKRYGEVTGAGSTFAEVSGKQMAKMPILIPCINEQRKIGAFFEQLDTTITLHQRKLDLLKETKKGFLQKMFPKNGAKVPEIRFPGFTEDWEERKLGELGKTQSGIGFPDAEQGGSEGIPFFKVSDMNNIGNEYEMRNANHYVSNEQIERKKWKPIKDVPAIIFAKVGAAIMLNRKRLVTSPFLIDNNTMAYLFNNTWDIYFGKILFETINLPRYSQVGALPSYNSSDIENISVKVPVKDEQQKIGTFFKQLDDTIALHQRELDVLKET…
EnGen0039_00021	308	4	hsdR	V	Type I site-specific deoxyribonuclease	Defense mechanisms	04SR3@bacNOG,05DZR@bactNOG,0NDC4@firmNOG,COG0610@NOG	MKISHREEAEVEEQLIRVLGEGHNQWTYRPDLKSEEDLWVNLRQKIISNNQAELNDSPLTDKEFETIKTELLLRTKTPFDAAKWLKGENGMARITIERENPQLGSVSLILYSNQDIGGGISTYEVVHQIAKRGSNIEARDRRFDVTLLINGLPIVQIELKQVTAKDGFYQAFNQIKKYAEEGMFRNNIFSTLQLFVVSNEQTTRYFANALPKDLHPKFLFSWRTKDNEKVENLYEFCKQVLNIPDAHRLIADYTIVSEDQDNKTLMVLHPYQVHAIQALFIAANKHQSGYVWHATGSGKTLTSFVSTKLLARKSGIDRTIMLVDRKDLDNQTTTEFTKFASEFNTGISSGNAKANSLIVGTGSAKELSETLLADANANVVIITTRQKLDAALKYAKKQE…
EnGen0039_00022	77	3	mcrB	V	ATPase associated with various cellular activities aaa_5	Defense mechanisms	05FBQ@bactNOG,0NE7M@firmNOG,COG1401@NOG	MKVEENMNNNETKKTYELRITADEIKSTDPTFTMKNLSLGDNYQPKDAYFRTAEGEITRRNYGKNERKISNQTLPRLAIQMFERSIVSLPESEKATFPVCRYHSGDEIIRGIFPDVDSFKKKRKSIEFLIYKYNEDKQIVIYCWSIFSTLLFVQECLKRFGTSGDEFILVYKGKEKKEIRVGETQTMTNHLLKSYVSHLLKSKNLILRGAPGTGKTFLANEMAADVVSNGRTTQINELSEDEKSRIGFVQFHPSYDYTDFVEGLRPTTSDDGVVSFTLKDGSFKSFVEKAKKTKKVNGQDNFEEAWAKFFDAVTEASIEGEGYNKLKTLTGKPVRNLLAYERNEIQGVYPAKTNTYLNHDQIYNVYRGLPGTPKGGFDAYRKAIVKHLKEEFGLKNYTA…
EnGen0039_00023	74	5	mcrC	V	5-methylcytosine restriction system	Defense mechanisms	04SHK@bacNOG,08NW6@bactNOG,0NE59@firmNOG,COG4268@NOG	MKLKPLHDNQEINGSIVQHPIIKNLVNRDLNSLEKENFIIFPQQLNQSKDLSEDNLIFQSINGKIWTCNVVGILSDSIDELRIHSRFANQTNHEDFFLRYMLQRVLNYNVINDHFSASKKMTYYDLLVFLFPYYLNEAMRKGIYKEYVKRQYNNANIKGAVDVAKHIRSNVPFVGKVAYRTREFSYNNHLTQLIRHTIEKIQNEYDFLLSGDEDTKENVVLIKQTTPDYARLNQFNILQENILHPVKHSYYEEYSALQQICIQILSEEKSGFGSDKNQIHGIIIDVSWLWEEYIGKVTGWKHYGRDKGLATMHLFQEPNRSPRYPDFTFNNIPIDTKYKKHLDTRNDYNQLVTYIHIMNLDQADTMKGGFLQPTSDPLPANHGYKKIGILSGLGGEIFT…
EnGen0136_00003	2	1	duf524	S	Protein of unknown function (DUF524)	Function unknown	07HMR@bactNOG,0P1DV@firmNOG,0YPMM@NOG	MDLPFSLKLNFGYKSGEQEYELLFFQDEASLLEYTPVKVKEFSNLSFTFNSIDKQAKLYIPELDDYLIENQVKEENGDICYIPSDDNIIIYNRDQGKTVPLIPGYYTLYVKIGETIFYSRFEIILKDLGTPEWEKMKIEIEKMVGGLARTFIPKKTSRREITTSNYLMNDQLFQRILEFENNIPQAIVSLESLKKEAKYRIDKRYNWKPIGSKNLVDQKTISQLQIHPEKRGLLYTPSRIIKYDIIENQWIKFILSYFKNFSLLADRYLEKILQGIIEEKKREDKFTSAYSQSVQNYNTNSYNRKIETLKNNQQKIKHFYAYILEFLDTPVMKNISSRRPINVPKSLVMNPKYNTIYKMYLKSRNNRNTLNFSNRYQYYWKSTNVLYEIWCFIKIIRSL…
EnGen0136_00004	2	1	mcrB	V	ATPase associated with various cellular activities aaa_5	Defense mechanisms	08MV5@bactNOG,COG1401@NOG	MVLKQGKQDYQIIGYLEDDLNKIKINSDDVMYFFMTPLSDFPSSVIDNVEGIQIYSNTLTKFGFIDDINESHSTRAQSLKEFLDPYIIVCTPKIKRNHEQARNYYQGDDLELIPKPKSEVFKNLIKENESLVPIPVFSINNSDSVIKDETSFENQLLNGKLLGKIINFSKDNEDYPLNVFWENTDGSRVLFGEIIGQNNSMYGVAYRIEKDNFYKKFIDEGSKNYVGYDDFINQTKDIIFVPYLLLQKIIETKKDINEGIENISDSKISPVSSIITEQTQIDISELEDKHAIQQNDHFSEQNEFIERFNQLTIRSKLHYSKRDLWNFHTAMLGDSLVVLAGLSGTGKSQLVTSYAKALQLSDTQIKFISVRPFWEDDSDLLGYADTVNSVYRPGDSGLI…
EnGen0136_00005	2	2	hp41	S	kinesin family member	Function unknown	09TXV@biNOG,0DFW2@chorNOG,0UJWE@maNOG,0V5JR@meNOG,12N78@opiNOG,1CQJE@veNOG,COG5059@NOG,KOG0247@euNOG	MEDVFHSLDLEHLNKLAKVLPQKLSGSSIIPKNPSDSFKNRLFNQFLKEKNLRYIFKYISSGYFHDIVANDENIYKSTSIQSMEVFFEEIKNKELESPFSFYIYLIEQTDEDNIVDFFQNIDGLRTFKNNSLIYIQNKKKNKGCTDISLEYKKMEDLLTLYKKDKIDAENREKVLLKENERLKKKIEKNNNDKVRELSKLEKKFLAEKECEINRYKEEITNSLLKLKNSESKYLNLEKKFSILNSTLKNKENEIVELKKRCNSLINTSKTVKTISHQTKESIKKILLIGVPGKIVIREDYNFIITNPDTPLEDIIKIIEENDINELWITTFQLIPRMKKKIIQSLKNKIKIQELNDFTMLMKEENINGFKTR
EnGen0136_00019	1	1	duf87	S	Domain of unknown function DUF87	Function unknown	05S77@bactNOG,0QH1I@fusoNOG,COG0433@NOG	MVPYIDKDTINRLTYLQTGHALVFGSSIRIPMLTAFEEAIPNTDGNSARISEKWYIESRDKNRSI
EnGen0136_00020	8	1	hp	S	hypothetical protein	Function unknown	04WDS@bacNOG,08UIP@bactNOG,0NI4W@firmNOG,11IAR@NOG	MENNESLALRVVNESLKLPVVKVNRSEFLVKVFGDKVEDINQLIEEGPQAFLSIEDLDRAANNRIYSIVAQSSTLSFATGLPGGLAMAATIPADITQFYGYSLKLAQEISYIYGYEDIWNQQGELTEEAKETLILYLGIMLGVTTASSAVRVLSGKLSVQALKKIPQKALTKTIYYPVIKKVLAVFGTKLTKATFAKGVSKVVPVVGGVVSGGLNYFSMKPMATKLKNELRKGINYSEENLKQDLKILNVEDIIIEESNLSETSMKGENVIEQIEKAHELLKQKIITEEEFISIKQNILSK
EnGen0136_00022	1	1	hsdS	V	Restriction modification system DNA (Specificity)	Defense mechanisms	05CTV@bactNOG,0NMV3@firmNOG,COG0732@NOG	MSNDTRPEIRFPGFTEDWEQRKLSELATMNARIGWQNLRTSEFLDKGDYMLITGTDFKDGAIDYSNIHYVERERFEQDKKIQISNGSILITKDGTLGKVAYVEGLTMPATLNAGVFNVRVKENLAIDSRYLFHYLKAPFLLKFADQRSTGGTIKHLNQNVLVEFPIPLPSLEEQHKVAGLLSNFDNTIALHQRKLDLLKETKKGFLQKMFPKNGAKVPEIRFPGFTGDWEERELGTLLKYEQPTKYIVKSTDYNEGFEIPVLTAGKSFILGYTNEVDGIKNASKDSPIIIFDDFTTSSHYVDFPFKVKSSAMKLLDLTTDSLDFYFIFNILKNIKYVPQSHERHWIAKFSEFKVLVPSYDEQQKIGTFFQQLDDTIALHQRKLDLLKETKKGFLQKMFV
EnGen0160_00002	10	1	hp	S	hypothetical protein	Function unknown		MSNNEITQNKIEERSLERVKEVIRQNNYQCYFGLSVPDIEEFKELLKIIEPNPSSNKFPDFICRKGFLEHFAVTSSSEGKKGAIHKIEKSKFESKSRKIRKNLSSKTQKVKNEFLYPEHSYKDLINSFKKNFVNHIKSLEKYDPEENIGIFLIDYADDGTLSMAELSLEGVNGLYAGDLGRQEILDSYRLSRDKELLDWLYKFKDKIQYVIFLTNTNVEIIKIDNIPNVQTLLPYKYAISSNFGAKLTEYWSRI
EnGen0160_00003	3	1	hp	S	hypothetical protein	Function unknown		MQLVSFYIEYLIKLNTRIILLIDYSLIGNFCVKKSGFLHSIWIDVNKVDTKREDT
EnGen0160_00004	14	1	tnp	L	transposase	Replication, recombination and repair	04VIT@bacNOG,05DQ6@bactNOG,0NI5C@firmNOG,COG2801@NOG	MYSKVNRSTYYKRFSGKVAPRTKENQHLRKVILEIYTSSQKRLGAAKIRQILLRDYGISISIGRVYRLMKSMDLPKMSTVKPVFKKRKNKVSLTRPNHLNQAFNPPAPNQVWTSDFSYIPIGKKTFAHLCVVLDLFSRKVIAWTVESTIDTNLAIQTLDKALHSRNLMSPVLFHTDQGSQYTSFEFRKFIEHHPIVHSLSKPGYPWDNAVTEAFFKYMKKEELNRRSFHSIEEVRLACFTYIEGFYNTKRPHGTLDMLTPNEKEALYFECL
EnGen0160_00005	7	1	tnp	L	transposase	Replication, recombination and repair	04WSE@bacNOG,05N9C@bactNOG,0NKU6@firmNOG,COG2963@NOG	MVNNRKSPRKFDEEFKKSIVKLHESGKTQNALAKEYGIALSSIARWVKQYSGR
EnGen0160_00006	3	1	hp	S	hypothetical protein	Function unknown		MKTYVGLLDKIRVIKTQPLLVRFTLETIHQPLNCIVANVEIADKLMMMEERKYNIAVTGHLNRRNQLVVESLQVRNPDQYTRNLKI
EnGen0160_00007	3	1	ydfQ	O	Thioredoxin	Post-translational modification, protein turnover, and chaperones	04X8W@bacNOG,05XXY@bactNOG,0NPYU@firmNOG,COG0526@NOG	MKKTTNLSEVHQSLAQDETVVLYLSMPNCSVCHAVLPRLKKLLDQYDFPSFHLDAVETPEVASAFQILTAPVILIYHKNKEVERQARFINFAKLETLLDQLNNSDETISYEELFQ
EnGen0160_00008	508	1	hp	S	Permease	Function unknown	04TC3@bacNOG,08PJD@bactNOG,0NGER@firmNOG,COG0701@NOG	MFSFIPNSVLQMSTIFLSIVIEALPFVLLGCLISGALQVFLTPERVKRWLPNNRFLSILTGSVLGFFFPSCECGIVPIVHQFVKKGVPVHTAFAFMLTAPIINPIVIFSTFIAFGNSWEMAGWRMVGSFVVALIIGIWLAYFQKESVLKTKIQQTIDHNHHHTHGTNEHEEVKIGRIKQLSQQTGHILTHSIDEFFDTGRWSDCR
EnGen0160_00009	3	1	hp	S	Permease	Function unknown	04TC3@bacNOG,08PJD@bactNOG,0NGER@firmNOG,COG0701@NOG	MNFLIRVGGLIAASMQTYLPTRVMLTLGSTKLLAIIIMLLLAFTMSLCSEADAFIGSSLLSLFGTAPVVAFLVFGPMVDIKNLLMMKRYFNGRFILMLALF
EnGen0160_00010	5	1	hp	S	transporter substrate-binding protein	Function unknown	04TAM@bacNOG,08NNR@bactNOG,0NETV@firmNOG,COG3689@NOG	MIRFLILSGYFELMMYLQVSGKLDQYINVHYRYLAILSMILSALLALVQLYIWVKSDSVKGKKQVDEEVHHHHDHDHDHDHGLTNPSQRVIAYVLLALPVIVGTLFPTVSLDTTIVEAKGFNFPISKESVGDPEMQIQYLKPDTSIYFNKSDYLDQMKKLKEKYDDKPLIKITDENYLEVMELIYNYPSEFIGKKISYEGFVYKTPDGEKEDNFLFRFGIIHCVADSGVFGLLTHMPEGTNVKNDKWYKVEGTIQSDYYEPFKRDIPVVEVNTLTKIEAPKNQYVYRSF
EnGen0160_00011	3	1	hp	S	membrane protein	Function unknown	04W3E@bacNOG,05WDI@bactNOG,0NNIT@firmNOG,COG3610@NOG	MMWNLFIQFSFSFLATAAFAIITNVPRRALICCGLSGAFGWMIYWVCVDLGDTPAFGSLLGSLGVAFISDLFSKRLKMPVTIFNIPGIVPLVPGGLAYQAVRNLVTGSYQAAASYTVQAIMIAGAIALGLVLSEVFNHNIRNFKLKREAIFLKRKKRTTKNIHK
EnGen0160_00012	509	1	hp	S	membrane protein	Function unknown	04RRI@bacNOG,05DWK@bactNOG,0NFHM@firmNOG,COG2966@NOG	MTEKELDLLLDTCLLAGKIMMESDAEMYRVEDTMSRIALASGNYRLVSYVTQTGLFISLDRTSTIRMEQITNRSINLEKVVNVNNLSRKYVAGELTLNDLYIALQAIEKDRSFFPVWLQILSAAVISGTIMVLFGGEMSDLPITLMIGGIGYAIYLYSLKFFRIKFLSEFLSSLLIGLTAILSVRVGLSANQDLIIIGCVMPLVPGVQITNTIRDLLAGDYVSGVSRGTEAMMTATMIGFAIAFIFQLFY
EnGen0160_00013	3	1	tnp	L	transposase	Replication, recombination and repair	04TI7@bacNOG,05DQ6@bactNOG,0NG64@firmNOG,COG2801@NOG	MTNPEMIQMIQEEQLNITQSCRLFDLNRSSFYEQTQRKLSFSEQRRRTLAHEIKAIYEVSKQIYGAPKIHHLLLQKGITVGLKLVQKLMHEQGLKSVVNKKFKPAKNKSDNISRENLVVIEPHAMNQVWSTDITYIHTQNQGWVYLSTIMDRYSKKIIAWDISQRMTTDLVIRTLKKAIRVRGTSRGLLLHSDQGSQYTSQEYNQFLERYKIKHSYSCKGYPYHNASLESWHSHLKREWLYRHSIKDFNQAKHEIFWYIESFYNQNRIHQGRNYLTPNEFENKQQKLAA
EnGen0160_00014	3	1	IS3	L	transposase, IS3 IS911 family protein	Replication, recombination and repair	04XKU@bacNOG,06BC2@bactNOG,0NRG8@firmNOG,0XUYN@NOG	MPSLSSEYGIAQTTLYKWIDKYSKKGGQEYSKTDFIALKKELARVQEERDLLKKVLTIFAEKKK
EnGen0160_00015	3	1	hth	K	Repressor	Transcription	COG2932@NOG	MFSGKKLKKRRKELGYSQTQIANALNINRTSYHQWEAEKTKPNQKNLKRLAHYLQVDNEYFESEYTIVSSYLQLNSTNQQKLEDYADTLLESQNNTAQLFPIQVLDDIRLSAGSGEMVGDEYTTSEVLADQDYSYEIASFSLLMLS
EnGen0160_00016	89	1	ISEfa2	L	ISEfa2 (IS1182)	Replication, recombination and repair	04V00@bacNOG,05MKN@bactNOG,0NFDQ@firmNOG,COG3666@NOG	MMRKQSIEGRNQFAMLTIDDLVPKDHLVRKIDAAIQFDFIYPIVESTYSTHGRPSIDPVVLIKLVFIQYLFGIRSMRQTIKDVETNVAYRWFLGYSFEDPIPHFSTFGKNYVRRFRETTLFEDIFSHILEQAVKAGFVTEDNLYIDSTHIKANANKHKFTKEMTYGQAKAYQDELEDEINKERIAVGKRPFTWDTESELSLQKISHSDSESGYYVKGEREKQFAYSAHTSCEDNGFILSTLITPGNVHDSQVAIDLVKQSKRTFPNIKRVVADAGYKTPKFVHFLSHLKLYPILPYTVPHGVKGMFRKKDFVYDAYFDCYLCPNNQPLLFSTITRDGYRTYKSNPKFCRSCPLLKNCTLSTKHQKIVTRHVWADLMDELEHQRHTALNREIYKKRKQTI…
EnGen0160_00026	2	1	hth	K	Transcriptional regulator	Transcription	04WZ0@bacNOG,08WIN@bactNOG,0NIXW@firmNOG,11KHV@NOG	MKIGEKIKEQRLKKKWTQEQLAQLLNVSRSTVSSWKVGRNYPDLETIISISDLFGISLDNLLREDTQMVKETTKKIKRGEIYKTILVAIGVVLILFMGYGGKLKLDEYALRSNLKQQGWVQLSASEKSGASSVYGLSEEGIIYKGIISPSKWNSKKGIHVFTQKDDFMIEISSDDVIATSISPENDSNISKNYYLELNQDGTTSDITTGLSKEEQQIIHEYLDQNKDVYADLIEKTLGKKLELSS
EnGen0160_00027	7	1	res	L	resolvase	Replication, recombination and repair	04S9R@bacNOG,08C33@bactNOG,0NJXP@firmNOG,COG1961@NOG	MKYGYARVSTRQQDLEGQLRQLDEERCDRVYFEKITGTKSDRPEFQKLLQEIETGDTLIVTKLDRFARSTQDALNTIKLLFEKGVRINVLNLGIIENTSTGRLIFTIFSAFADFERDLIVERTQEGKELAKQKPDFREGRPKKFNQQQINLAMNLLESHSYKEVEKMTGISKSTLTRHKRATLVQ
EnGen0160_00028	2	1	pfkB	G	1-phosphofructokinase	Carbohydrate transport and metabolism	COG1105@NOG	MIITVTMNPSLDHAYFIDHFSPGIVNRFQTPRKSIGGKGINAGRAASLSGAKVIISGFLGGDLGQIVGRDLKDENLFELMMLPVSEETRRAITVMHDGNVHTEIVESGPEVSDEQAFHLMNEIKEKLNKENASVITINGSVNSNNKHLYKDLLKYIRTEISNEIPVLMDISGEQLLSLLESDEYKPTFIKPNIHELGELIGKSIPSKEVAIHEMSHSLFNDIDYIMVSCGAEGALFKAGDIYYNVEIPTIDIINPTGSGDATVGGFAYALEEKYSIEDALKYAMACGMSNAQHAEVGVINKHDVELFMKQIQVKQYKF
EnGen0160_00029	2	1	hth	K	transcriptional regulator	Transcription	05MVE@bactNOG,COG1349@NOG	MLKKERQNKILELLEEHSYLTIVEIADALEVSEMTIRRDVTELSKENKLKKLYGGAEKLDSQRKELSTQEKIHANIDEKKYIGKVMNEIIQDNSTIFVGAGTTILYALQLINRKNLFFITNSLIAFMYLREHTDYRIILTGGEFSPVTEEFVGEVAIKSFESLNIDIAFAATNGIIDNNVTTAQFVEGAVQNAALAKAKIKCVVADSSKIGVSDIYTFCNLNDFDYLITDEKISKEIFDHYSQYTTILKEHAK
EnGen0160_00030	2	1	pts	G	phosphotransferase system	Carbohydrate transport and metabolism	05X15@bactNOG,0NNSC@firmNOG,COG1762@NOG	MSYKDMFDANWVDLNIKAATEEEAFELVAAKLMEAGVVNAGYLKGITERERNFPTGLITQHLNIALPHSDPEYVNKPFVFVARLTDEVVCRQMGDSQEMPVKDLFFLGIKNGKEQVGLLQAFMNLFMDKKFVDQYRSTVSTKDVYQLFVNNI
EnGen0160_00031	2	1	pts	G	phosphotransferase system	Carbohydrate transport and metabolism	COG3414@NOG	MKKRLIVACGSGVATSQTIASKIANMFEDDGINFPVDAVDYKSIQNELPSTGIYVYVAQPDEDVLEKAQELGVAVFPGIPFLTGMGVDSVYSQICELVR
EnGen0160_00032	2	1	pts	G	phosphotransferase system	Carbohydrate transport and metabolism	04T1W@bacNOG,05DT3@bactNOG,0NEQK@firmNOG,COG3775@NOG	MQIFQDVINYILGLGSAVFVPLIILLLGLLSGMKFKKAFVSALTLGIAFSGMSMVIGYMSNAVSPASEALATNTGINLPALDLGWTGAASITWSWAYAFVFFAVTIGVNFVMLILNLTKTLNVDMWNVWGKALTAYLVYYVSGSLVAGFITAAIQVVLELKLGDMFQKHIQDLTGIPLVTVTHFMTSAAVLLLPLNMLMDKIPFFNKRSDTNALKKKIGIFSENSVMGFIIGLGLGFAAAYGVSGSLNLAVQVATALALFPMISKLFMQSLSPLADAMSEFIKKRFKDRELYIGLDWPILAGRSEVWVTAILLVPIFIGYSIILPGNEVLPLAGIINYSIAVGGLLLTGGNLARMLVLGVLSMPIYLYSATYLAPVLSGLAQKTGAVEGIKEGQLITWS…
EnGen0160_00033	2	1	hp	S	hypothetical protein	Function unknown		MRHKKEEVEKMKWMGLLFLALALFLIALSTKIYALNIFVIGLSLYIYDKGDRILFKEYNEYRNRKIEDVEVVREATITALQSKKLFKMKEE
EnGen0160_00034	2	1	araD	G	class II Aldolase	Carbohydrate transport and metabolism	04V3K@bacNOG,08ZPE@bactNOG,0NJK4@firmNOG,COG0235@NOG	MSDGRMIFERERQDMANIIKVIFQRKNTNVAGGNFSFKTTDENGKEYIIMTPTMMSEAYLGEVSPAQVLVVEPHTRRIIDGVGSLTREINMHEAVYDANPEIKAVLHAHAPNAMFWATTGLPMPNLTEATQKVGPVPVMDFEPNCSEELAALTSGYIKMNDLPLPHMLLLDSHGVLINAKGATGSEAIHKALQILDTAEWNAEIAYKQAVFQALGITDGFYSKGKKVGTLEELKNKVSIYNKAKIAAGGD
EnGen0160_00035	2	1	res	L	resolvase	Replication, recombination and repair	04U62@bacNOG,08C33@bactNOG,0NJXP@firmNOG,COG1961@NOG	MQQNRLQEKIAMDKSSSTGQLMFHLFEAFAEFERNLILERSATGRAAARARGRFGGRPEKLSKRDLELMKTLIDRGR
EnGen0160_00037	89	1	yjaB	K	acetyltransferase	Transcription	04WI3@bacNOG,05K5X@bactNOG,0NI3C@firmNOG,COG0454@NOG	MLFLDPDFIGKRYGSQILIELIETEDIKRIDVNSQNKYAKHFYLSHGFEIESEEDLDGFGKPYPITHLVKK
EnGen0160_00038	86	1	hp	S	Hydrolase	Function unknown	08HCJ@bactNOG,0ESK8@cloNOG,0NGGP@firmNOG,COG0561@NOG	MNKSPHNLKLVAVDMDGTFARTDYTYDIPRFKAVLSRMKAVDCQFVVASGNQYYQLRSLFPNYYDELSFVAENGAFVKDKTEVLFSADMPRKAIEVVLDLCKDYPEVKNVMCGLNSAYCERGKVSQAFFDLTNIYYHRLEWVADFAEVQDKILKFAPTMPVEKTEFYVELFREKLAGLLVPTSSGHGSVDLILSECHKTFGLKMLVERLGINPDQCVAFGDGGNDIEMLEYCGLSYAMDNATEAVKQVAKHQCPSNDEDGVLVTLDRLFPNT
EnGen0160_00039	90	1	hp	S	hypothetical protein	Function unknown	04X14@bacNOG,0662Q@bactNOG,0NQTR@firmNOG,0XTTB@NOG	MVVVKMSDNLFLEVQPEVFKQVPRLKDGFLLTLNDGSNQFSSAEGCCMIGDHFLLVSTQHYIPAYDLTIPCEEATVKTSEYDTTFINGHLVLEVTPSNQTIRLKNESGILDSNVQVYFDSSDAS
EnGen0160_00040	220	2	IS256	L	IS256 (IS256)	Replication, recombination and repair	04T4B@bacNOG,05D5G@bactNOG,0NDE0@firmNOG,COG3328@NOG	MENQRTEYIQAKEYERTENRQSQRNGYYERSFTTRVGTLELKVPRTRDGHFSPTVFERYQRNEKALMASMLEMYVSGVSTRKVSKIVEELCGKSVSKSFVSSLTEQLEPMVNEWQNRLLSEKNYPYLMTDVLYIKVREENRVLSKSCHIAIGITKDGDREIIGFMIQSGESEETWTTFFEYLKERGLQGTELVISDAHKGLVSAIRKSFTNLSWQRCQVHFLRNIFTTIPKKNSKSFREAVKGIFKFTDINLAREAKNRLIHDYIDQPKYSKACASLDDGFEDAFQYTVQGNSHNRLKSTNLIERLNQEVRRREKIIRIFPNQTSANRLIGAVLMDLHDEWIYSSRKYINFDK
EnGen0160_00048	4	1	hp	S	hypothetical protein	Function unknown		MAYKDSQITYKELAQLTLKVGKHCLKKEEGKEYIRKTKLTSDGHNDKIAKHFQTVLISLSLSKKSQWYLGRQGTFRHFDQCTYKEFLNRKMKHPFNTFFLQLFTSTLSVYDGKFVKKGMFNFISDQANMGLSFDNLEKTDFIPLSEEEYFREWEFIDLLFDITGKLLEQLEKRKLSEKNDGTRQFNRDLAVEYIQFMEKSIVDYFRCHNIQLIDDADITDDCILTEFDKKSQAFEHYLDDFEKIGNYKYFISRFRHIIIEWWMPTLQNKSLDKVDKKEIKIIKGLLELYDNPIEIDRDTSEELKESKDHYRTKYISNNRNEKDLIFPLDKKNNLEFKEEIYKYLTKPGYRKR
EnGen0160_00059	2	1	hsdS	V	type i restriction modification DNA specificity domain protein	Defense mechanisms	04V8U@bacNOG,05HF7@bactNOG,0NMG0@firmNOG,COG0732@NOG	MSNDTRPEIRFPEFTDEWEQRKLINYTKLITKGTTPKDKTGSGKVNFVKVENLSDGKILPIQKITEEEHEGYLKRSRLEEGDILFSIAGTLGRTAIVNKSILPANTNQALAIIRSYDFDKYFLVTTLTGHVVAEYIRKNPTVGAQPNLSLEQVGQLIINTPIKGEQIKIGTFFKQLDDTIALHQRKLDLLKETKKGFLQKMFPKNGAKVPEIRFPGFTDDWEQRTLGDILKEFSIKSKVENEYTVLSSTNSGMEIRNGRVSGVSNLGYKIIENGDLVLSPQNLWLGNININNVGTGLVSPSYKTFKFIKVDPGFIRPQLRTARMLEEYKNSSTQGASVVRRNLELGSFYQITIKIPSDVEQGKIGLFFKQLDNLIALHQRKLDLLKETKKGFLQKMFV
EnGen0166_00004	82	1	IS1542	L	IS1542 (IS156)	Replication, recombination and repair	04T4B@bacNOG,05D5G@bactNOG,0NDE0@firmNOG,COG3328@NOG	MTQVHFTLNNEEVQSIIEHSVKDDVSKNILTTVFNQLMENQRTEYIQADDYERSESRQSQRNGYYERDFTTRVGTLELKVPRTRDGEFSPTVFERYQRNEKALLASMLEMYVSGVSTRKVSKIVEELCGKSVSKSFVSSLTEQLDPMVNEWQNRSLSGTNYPYLMTDVLYIKVREDHRVLSKSCHIAIGITEGGDREIIGFMIQNEESDDTWSIFFEYLKERGLKGTELIISDAHKGLVSAIRKSFTNASWQRCQVHFLRNIFSSIPKKNSKPFREAVKAIFKFTDIELARTAKNALVGEYIDQPKYTKACEILDNGFEDAFQYTVIGNSHNRLKSTNLLERLNQEVRRREKIIRIFPNRTSANRLIGAVLMDLHDEWLSSTRKYIKFDQ
EnGen0173_00003	5	1	hp	S	hypothetical protein	Function unknown		MFRNSAEVVRSLNTKKIGKIFVGIILVFILFGVFANIFMSKEKKSEELNNALIVDEKKVKVSVDRDSSVDGFLMFNVENYTDKSVVLKVENLAINDQKQNLISENISEELANNLNGNTGQALLSNPSFGVFGYSLALEPAKYDDSYSEDSIIYKYESTENRKRPGDLKGDLKFDLIVYTTDPGSLEYISKPEKMSEIFKKNIHLKNIN
EnGen0173_00005	11	1	hp	S	hypothetical protein	Function unknown		MVKKEVSRRLLKQLWTKTDKKVSIQTPNNHSGYVVLLVIFVPSPNKLSLLKKQEQETIINIHIRDSEDVEELKKKV
EnGen0173_00021	2	2	hsdS	V	Restriction modification system DNA (Specificity)	Defense mechanisms	04UHX@bacNOG,05EKX@bactNOG,0NHNP@firmNOG,COG0732@NOG	MINTKALREKILDLAMRGKLVPQDPTDEPASVLLDKIKEEKEQLIKDKKIKKEKPLPKISKEEIPYEIPDSWEWVRLVDIGSIFSGGTPKTTINEFWEKGTIPWITPAIMGKSKSKIFNSVALKHITEQGLNASSAQLIPGSSIVYSSRAPIGHINIVPYPYSTNQGCKSVTPIKVDVDYLYYCLVFRTPDIKKRASGTTFKEISGKGFSMTVVSIPPLAEQKRIVAKIEMIRESIQRIDFE
EnGen0173_00023	248	1	ISEfa13	L	ISEfa13 (IS256)	Replication, recombination and repair	04RAJ@bacNOG,05D5G@bactNOG,0NDE0@firmNOG,COG3328@NOG	MNDFTTEIMETLINKGDLDELFRCHLELAVNSLLQAELTAFLDYEKYNRAGFNSGNSRNGNYSRSFRTEYGELNLVIPRDRNGKFSQQTLPAYKRTNDSLETTIIQLFQKGITMSEISELIEKMYGHHYTPQTISNMTKIVSEDIIAFKERSLESRYSVIFMDATHIPLKRQTVSKEAVYIVIGIRLDGTKEVLGFSLAPTESAYVWKEILQDLKDRGLKEVLLVVTDGLSGINDSIHSVYPNAQFQQCCVHISRNIAHKVRVSDRQEICSDFKLVYQASSKEEANNQIRFMIDKWKKQYPRVVKLLMNPAILTFYNFSPSIRRTIYSTNLIEGFNKQLKKYTKRKEQFPNEESLERFLVSQFNNYNQKFLCRVHKGFKEIHDTLESMF
EnGen0173_00032	4	1	hp	S	propeptide pepSY amd peptidase M4	Function unknown	04WUC@bacNOG,05W9D@bactNOG,0NP50@firmNOG,COG5584@NOG	MINERPFNYFKNGLAIGVGVGFAGGIFSTLWMKKNQSMNADDVLDQIKAAFLKEGPIEGSWINFEKQPLRKFAVTSQGYTGGITRTEDGQLITYEFLADAKTGTVLDIQRSIID
EnGen0173_00033	4	1	pepA	E	Peptidase m42 family protein	Amino acid transport and metabolism	04RU6@bacNOG,05CN9@bactNOG,0NDPU@firmNOG,COG1363@NOG	MQEEGRLVSIQAEKSMEEKTFQRIKELTELQGTSGFEHDIRAYMREAMTPLVDEIQQDGLGGIFGLRHHSDADAPRVMLAAHMDEVGFMLTQITERGLFSFSAATSEKSPLMDNTKG
EnGen0175_00002	9	1	hp	S	hypothetical protein	Function unknown		MNKKIKYKTGKALMTPPINIHILLICVSIFLKLIIEKIAPKLPSNKPNIVCDSNKYSPESNRILVIIPIARTINAKYFFIMIRSYTDLFFLTILE
EnGen0175_00006	1	1	hp	S	hypothetical protein	Function unknown		MYGEPKDEYTGDSGFAILTYQEDTDHYAKLTFLNGKIKGYELYI
EnGen0175_00007	1	1	hp	S	Repeat protein	Function unknown	05FND@bactNOG,0EV9D@cloNOG,0NKDT@firmNOG,11QCF@NOG	MKKSIVLSTIVLFSSQILLPTVAIAETNQQNTTDSNNQNQVMIPTDSSQIEDENTVSSEKDNNISEESSKHNSVVTPSENNKTDHSISLEENTSISNDTTDKIVKNEDEDSKVDNSFSNNEELKSTQGISLGKIQVVDQYQTYIDPITGVKPGELTVSVPVTVSEEGISDAYIVIPYGGCIPSIDNPVFSNFSMNSSIFEYVQNTDIPSNSIVSSYENDVVNKRIIVRLKETVTSVETINLKFKFNDEYMGKIPVNQIIWSNLYAEIYILNNKIDQTDSVNITSSTRDGMGLAYNYMNPSDQYYSDGRISTRLRYVNNFNQYSKLDVSKDNQMYIELPTGSIINNQATKNYFDFSSGQTNIEDNSIPVGYTRYYRKLTDDSSSFTNWHSGGNPNKNSIL…
EnGen0175_00008	1	1	cnaB	M	protein (LPxTG motif)	Cell wall/membrane/envelope biogenesis	04V6Z@bacNOG,05GG2@bactNOG,0NKEX@firmNOG,COG4932@NOG	MVLTFCLGITTYAESKTSQAGITFTGDGSIEVSVILQKKDKETKEVLSDATFELRDEKGTVVEVAQSMTTDGKGEIHLTRLFPGKYMFVETKSPKGYQLDQTPISFEVGFDQTSVKVTAYNEKSKKTGGTTQSTTPVESTNKNQSTSSKKPVAQKQEVAKKAKGNLPKTGTKMSSVWIILGILILASAIYGMYRKYITK
EnGen0175_00009	1	1	yqc	M	surface protein	Cell wall/membrane/envelope biogenesis	04WYU@bacNOG,05Z32@bactNOG,0NP3M@firmNOG,12AW9@NOG	MKSMKLTSALTVAMIAGGIGFSSISADAVAPQQTTGKVTFTAGDLTLDKVPSFNFGTQQITTQDQDYDAQAQSEVQVTDLRGSSAGWTLTVTAGKLKAGVKELTGAQVSLASGVVANSSNETVTASDTTLTPEQSVKVMNAAAGNGNGVTTGTWQTTGVKLHVPGTSTKSAEQYTADLTWTLTDAPAP
EnGen0175_00011	1	1	hp	S	hypothetical protein	Function unknown		MVCSEKLRRLTSDKRKIRRMSQEEYMRLRVLGYTLQEIADYYGVSVPYLNKWRQNKGIIV
EnGen0175_00012	1	1	hp	S	hypothetical protein	Function unknown		MRKRWQQVQSIILSYLATIIGLPVIYSLDQQLPIFSGFTDTWWQTIVYTLLMILVVGLIKMIRKDERV
EnGen0175_00013	1	1	yjnC	M	Cell surface protein	Cell wall/membrane/envelope biogenesis	04TPC@bacNOG,08R4H@bactNOG,0NHN2@firmNOG,11GU7@NOG	MKQIAVYIGAGIISLLSLIGFSLTGVAAENQADFSVNAEQSVYQVDKSKTYFDLSLPVNESVPLVIHVTNNSEEEIEVVGELSPATTNINGVVEYGKTQNQLTSSVPFDITKVASFEKEKQTIAPKQTVDFVVNVSVPTKDYAGIVAGGITLRDVTEEKTSDETKGMFKNKFAYAIALLVHGDKTPVENTVTLKEVTPTQVNSRNVVSAAIENKTANYINKVSIEASVTDASGKEVLSEKKEDMQIAPSSLFQFPIYYEKQEMKAGKYTLKMTVRSEKQEWQLKKSFTITEEKATALNKTDVSKKEESRNVQWLVLGLVGIIFLLLIILIVVLKKKK
EnGen0175_00014	1	1	hp	S	hypothetical protein	Function unknown		MTDWQCTNVPTPIKSLLFLAKTQPPKIMIKTTYLVGGMEEIVSEEQFQRNSL
EnGen0175_00015	289	1	ISEfa11	L	ISEfa11 (ISL3)	Replication, recombination and repair	08SSE@bactNOG,COG3464@NOG	MNDSIKKMLRIIEKDLMITEVSYETLQKKKTLVVDAVLSPTPRACRSCGSTVVDGNGKALIVKNGKKETIVRFEQYNHMPLVMRLKKQRYTCKNCRTHWTAQSYFVQPRHSIANHVRYKIASLLTEKVSLSFIAKSCQVSLTTVIRTLKEFKSYLPKQSKKILPRVLMVDEFRSHASIEDKMSFICADGETGKLIDVLPTRKSPRLTSYFLGCTNPEEVEFLLTDTNAAYFQLTKRVLPKAKIVIDRFHIVKHMNQAFNELRIREMNELRKAGQKSQAEKLKKN
EnGen0175_00016	1	1	hp	S	caax amino terminal protease family protein	Function unknown	054R9@bacNOG,08IW0@bactNOG,0P6EB@firmNOG,COG1266@NOG	MNYAKRIFSNFILFIISQIGITAFGVIKQLSLDAGEKNLNISSTLVTVILVVINILFLIYLAKRMNIIKTNHPFLTKKNILIILVATLIDRGIAIGGTLLLNTQGYTTTANDSTLIKLFSGVSPVLVILLLGIAAPIMEEIVFRGGIIGYLVENNALLAILISSFLFGIIHGPTNFISFGMYFFMGIILAVSYYKTKDLRVSISIHFLNNLFPAIAIAYGLI
EnGen0175_00017	1	1	hp	S	UPF0145 protein	Function unknown	04WQR@bacNOG,05K8R@bactNOG,0NKRX@firmNOG,COG0393@NOG	MLITTSEKLYGVEYETLDVVFGVTTHSKNIVKNIGAGLKNLVGGEIKAYTEMQQEARKIAMDRLKEEAKNIGADAIIAMRFDSGSISNDMQSVVAYGTAVKFKNQ
EnGen0175_00021	13	4	hp30	S	hypothetical protein	Function unknown		MTEIKLEPQSMQLLEINGEGREQLIQKLSQNYLNTGRYTKKQMSISPTVMSSLITTSGLGLTAISKNLSSKLFMATANPDLLMKLSSGGVGSAVMEGGRIVGQSGFIPVAASLPIVAPLIAMQAMSTIAIMEQFKVVNKKLDIIQKEMNQILLRQEITSIAELSSAIGIVDELYTQHSIIGHFSQDMIIRLALVERDAGKLKARYEILDSINESTASEYKNSDAYFTLLSSLLLLRIKYLRLCLDTQENPEFIKYSKDNFQKILDHTISIYGNFRNRSKAIKKLIDLEENSDNKKTLGKLPKFMVHDTKKENIKEEYISMLEIENKINEDFGSAVQEMKKLQKVDNINNPATNLLYWEDITGTHCIVTDEDVLSLN
EnGen0175_00023	85	4	araC	K	AraC family transcriptional regulator	Transcription	04X5N@bacNOG,0874W@bactNOG,0NQCM@firmNOG,127MK@NOG	MENSLYLVKEPNTHLRDCYFNFCGYSKTEPRHSFGPAIREQYLIHIVLEGEGYYSINEQKYYLKKGQGFVIPPGVSTFYQADEKNPWSYVWLGLSGELVEYYLKEIGVGKEHLTFKVENLNSFKGIIFETLSYDQDNLISELSRQTQVYKFLELLLSSASYLKEGIITKKMNPFVRQTIEIIRENAYQKLSVKDIAIKLSIHENYLSRLFKSDMGISIKEYISEIKLSIANDLLSSTEYSIQQISDKIGFSTVQSFSKAFKKANGVSPGAYRKRRLGLGIINVE
EnGen0175_00024	104	4	galA	G	alpha-galactosidase	Carbohydrate transport and metabolism	04SEQ@bacNOG,05DME@bactNOG,0NDTR@firmNOG,COG3345@NOG	MYKNNEMNIIYRSENQQFHLFNQEISYIFKISDDGKLLHLYYGENLPDNDYTHLIEMHHRPMTTYRKENDLLYSLEHLKQEFPEYGTTDFRHPAISLLQKNGSRLTDFIYQGYEVEEGKPKLEGLPATYVDNNDESKTLKVYVLDSVTNVQVELLYTIYRDYPVITRSARVMNKGKDIQIIENISSLSLDLPDANYEWQQLSGAWGRERTIKSRTLQQGIQSIESTRGISSHQHNPFVTLKRKNTDENQGEAIGAALVYSGNFLIQAEVDTWDVTRLQVGINPFGFNWKLNPGEIFTAPEAILVYSSKGLNAMSQTFHQLFRKRLARGKWREKDRPVLINNWEATYFDFDEEKLVNIAKKAFDVGIELFVLDDGWFGERENDCAGLGDWHVNPKRLPRG…
EnGen0175_00025	109	4	mfs	G	Major Facilitator	Carbohydrate transport and metabolism	04USS@bacNOG,08VEX@bactNOG,0NIHN@firmNOG,COG0477@NOG	MGYNTGGKVEMNNQKSLLQKGAILSISLMLTSSQAINGVIPQMKQSLGISQSQSELLGTAPSITVIVFILLSSYFAKRIGMKNTIILGLLLAGIGGIIPVFTATFQTVLISRVILGAGLGLYNSLAVTYISSLYSGNTRATLLGIRNSMEALGQTILIFLAGVLVNINWTASFLVYAIAFPVALLFALKVPEIRDENSDIPENHVKEKMNPMVFALVLFAILLVMNSIAISVRFASIATEIKGVNFNASNYLALMPILGILAGFMFGPINKWIGKGTLYLGIIFFIISNLLIATSNGNMAFLLTGLFLSSITGSWCFPFIFSNLDKVTTKNTINFATSLIFIGCNIGNFIAPISMQLAQFLTRSTSLTAPFFVFAGIFMVVLFVTFFATKKKTTRVMTNL
EnGen0261_00046	1	1	rok	G	fructokinase	Carbohydrate transport and metabolism	04R7H@bacNOG,05EVU@bactNOG,0NDAI@firmNOG,COG1940@NOG	MNGGAILGCILVERFYYPGIGNPLIESQTGYPISDTSTYQHDHLVRVAEALAIEVNPRTIGGDLGNNSQYSEKELAYNGKSISDPPLKISDETKKFGGGVLRQQSKKIEAECPSLEILGG
GCA_002007625_00023	389	5	tnp	L	transposase	Replication, recombination and repair	05F9F@bactNOG,COG2826@NOG	MTYTHLTTDELVIIESYFKMNQSVAKTAHCLNRSRQTIHKVYLFFKQGKSALEYYQQYKKNKSNCGRRPLVLPEEQSEYIQRKVVQGWTPDVIVGRAAFPISCSARTIYRMFKKGLFDSSDLPMKGKRKPNGHQERRGKQTFRRSIHEREKDYSQFSNEFGHLEGDTIVGLKHKSAVITLVERLSKVIITLKPCGRQAIDIEKKLNQWFESVPKNLFKSITFDCGKEFSNWKQISNVNDIAIYFADPGTPSQRGLNENSNGLLRRDGLLKSMDFNSVDEFFIQSVASKRNNIPRKSLDYRTPLEVFLSYVSIDDLSNLI
GCA_002025045_00006	12	2	tnp	L	transposase	Replication, recombination and repair	04U42@bacNOG,05F9F@bactNOG,0NF4B@firmNOG,COG2826@NOG	MTQTHDNTVSRKGKHLSYSERCQIAILKKEGYSNRQVAKVLGRVPQTINNEIDRGTITQLKRQTQNGKVYDTYYSVYDADAGQAFYEKQRLNCGRRPKWANTNAFIDWADDKMLNEKWSPDVVVGFARKHELFDCAIIPGTTALYQWIDRGIMRTKNMDLLEKLSRKIKAVRPGHRPNKRVLGTSIEERPKEVETRETFGHWEIDTVVGNKTKSDAVLLTLAERQTRFEVILKLNGKDTESVDQAVQQLRERAGANFDQLFKTVTSDNGSEFSGLHDALQDVADVYFSHPYASWERGTSENQHKLIRRFVPKGSPISEVSENQILRIQRWMNDYPRKILGYATPHDTFVQAFKQERLVA
GCA_900092475_00005	300	1	IS16	L	IS16 (IS256)	Replication, recombination and repair	05D5G@bactNOG,COG3328@NOG	MTQVHFTFESEEIQAIINESGANDTAKTLMTIMFNQLMEEQRNQYIQANAYERSEERQSQRNGYYDRSFTTRIGTLELHVPRTRDGKFSPTIFERYQRSEKALIAAMIEMVISGVSTRKVTKTVELLTDGATVSKSFVSNLMKQLDPFVFEWRNRSLEGSEYPFFMCDALYMKVRENHRIVSKGVYIGIGIDSDGRRTILGFDVQDGESEDNWDTVFQSFVQRGLFGVKLVISDAHKGLVKAVRKNFLGASWQRCQAHFLRNIFDKLPKKVSSDVKDELKSIFKASELELTRERKEHFLEKYGCDSKLSAACDILENGFEDAIQILSFPENIRRRIRTTNVLERLNEEIRRRERVIRIFPNINSITRIIGTLLMEKDTEWLASPRKYLEFNSNNI
GCA_900094185_00021	27	1	ISEfa7	L	ISEfa7 (IS1182)	Replication, recombination and repair		MCCGNSILQKGLPFFYLHKIFYTLEKYCILLYKIQTVDKSCSKLVTRAWNSFLSTSFRIFEQKNKGSLPFHSQVANFFKFIAANTSIVCVATFSKPRYLVQRIPCFSLHPQIFVQSFVSVFCKLIYSDLLGEDVPLHPSDLPKHVS
GCA_900143455_00019	2	2	hsdS	V	Restriction modification system DNA (Specificity)	Defense mechanisms	05EKX@bactNOG,0NHNF@firmNOG,COG0732@NOG	MKDSGVEWIGEIPENWETRRLKNGLRKKKVIINKYDNQPILSLTMNGVSLRDLVNPKGKMPTTFDGYQEITPGNIIECLFDIDVTPRCVGIARDYGLTSPAYTQFEVINDFDTDFIYYYLLMLDNDKILVPISKSLRNTITSDEFLILPFSFPPVEEQRRISNRISTETARINSIISKTQQSIDELKKYKQALITETVTKGLNKNVEMKDSGIEWIKKVPKSWEIKKTRFFLKEVSEKNYPNEEILSLYRDYGVIPKNSRDDNHNVTSLDTSGYKLVNHNQLVINKMKAWQGSMAISEIRGIISPAYYVYEVLDKQIYIKFLHYALRNNAYLDEYRRISAGLRIGQWDLNKDLFKNVKIAFPSTMDEQRQIVDFLEEKIKWIDNIVIEKEHLLIQFEQL…
GCA_900143455_00046	31	2	manR	K	antiterminator	Transcription	04T6E@bacNOG,05EMD@bactNOG,0NF48@firmNOG,COG3711@NOG	MYSGGAYVSIKLDDRQMRILNFLLENDHTTYQELAEQLQVSTKTISKANANLKTVVEKEINLQIVVQPKKGVSLVGDKEDLRKLLPDFEITKVDTSEDRITYVFAKLLNTTGSLKIQDLADELFVSRSTMESTIKEVKKRVMKHGMAVISDRNGLKINAGEKGKRKLMSEVLNYYWGGFTASSNKSDLLDLNINLLGETNNFLDKEILKKVAMILNRFMEETQLQFTDYEFQTLAIHLAIALERIDSNNFLLQEGGTEKEILENTSYLIDMLEQAFHFNIPKYEQEYIDIHISAIEKNAMNHNLSETTLPNLDLGEQLKQLVLDELNEFHADAELINNLVLHLNAAVKRLRLGVNIHNPYTEKIKSSFKQAFFLSVNLLEKIEEQFLVRFDDDEIAYVT…
K59-68_00008	286	1	tnp	L	transposase	Replication, recombination and repair	COG3464@NOG	MSHTQLIKDTLNILDLNIYFEENCLTKEKYKGQICLIYKGTLLYKPEECSHCLCVVPSRIIRWGTTTVRLLLNDVSEYRTYLELKKQRFKCKSCQRTFVADTSVAEKHCFISQKVRWSVIARLKENTSMTEIARQKNISTSSVYRVMKRFYRPLNPFKQTLPKVLCFDEFKSVRSVASAMSFIMMDGQSHALLDIVENRRLPYLERYFSRFSLATREAVQLIVIDMYAPYVSLVKKLFPNAQLIIDRFHIVQHIGRTFLNHRVKETTVRLKGNSHSQRGLGKKLKRYWKLLQKEEAKLNYEKRVWRASFKDYLTESEIADRLLAACPNLRQGYQLYQDILYAVKKRDQSLFEDCLTRDISGLPETYTTTLRTFKKFLPQIQNALHYSYSNGPLECLNNH…
K59-68_00040	491	1	hp	S	hypothetical protein	Function unknown		MTFTKTNMQYRVAFDTTSNRFMAIDAQNENNVAFGITIEQAVRALNESR
K59-68_00041	507	1	hp	S	hypothetical protein	Function unknown		MVKAEVGRSYICKPIGVSHELIGCIERTYINTAVVYVESYDQRDYQLINESKYRMLVKFCDISAPAELVS
K59-68_00043	502	1	glpQ	C	glycerophosphoryl diester phosphodiesterase	Energy production and conversion	04TH5@bacNOG,05YNR@bactNOG,0NFG6@firmNOG,COG0584@NOG	MNYLKRSLGNAWDFLKGTQAYFRDVLLMHGFILFICLPLLSSTTRFILHRGAIDYLSYDNIPSIFSQHPGVLLSLIVVLMTILLLVYFEFTFLLMSVFFIKKKEPISLKQLLHLTILQLKKVRPITFLFFLAYFLLILPISGLSFNSDLLSKIKIPAFIMDFIFANRWIIVSSFLLVYIFLGYIGIRLIFALPEMILRDRPFRAAIRESWSLTKSRLLAITGQFIVIGGTILLLSSLGYIVVILAQSMVEQFFPDYALISAVFAMTLLQGILLFNIVMSTVGIFYIIVDFMDDEGFLPEIPKWFIPQAPNLRFSALKNTGLTLFAVFFGIGVCLYNMDYLTSAVQTKPVTVSHRGVSTQNGAQNTLEALEKTSRDYHPDYVEMDVQETKDGHFVVMHDA…
K59-68_00044	511	1	yjbF	S	SNARE-like domain protein	Function unknown	04V0G@bacNOG,05FVH@bactNOG,0NJBR@firmNOG,COG0398@NOG	MNIAASRKLINFISIIGLGLSIALTIYFINLGVFKDLNALRGLVGDSIILGPIIFVFIQILQVVIPIIPGGISTAAGVLIFGPYAGFIYNYIGICIGSIIIFLLGRRYGKPFILSMISDKTYNKYIGWLDNQNRFEKLFALAIFLPVAPDDALCLMAGLTNMSVKRYTLIILIAKPLSIFLYSMALIYGGQYLSGLLG
K59-68_00046	515	1	cmd	S	carboxymuconolactone decarboxylase	Function unknown	054YM@bacNOG,080IQ@bactNOG,0P6UB@firmNOG,COG0599@NOG	MAEKQTAGRDQLGDFAPKFAELNDDVLFGQVWSREELSAHQRSIITISALISGGNFEQLPAHLKIGKQNGITSEEIAEIITHLAFYVGWPKAWSAFSLAKEIYLEENSEDKKEA
K59-68_00047	514	1	hp	S	Cupin 2, conserved barrel domain protein	Function unknown	04UJY@bacNOG,08Z0A@bactNOG,0NEY9@firmNOG,COG1917@NOG	MTTKHEEIHNGVIFPAGEKNEAYAQVFTGQSYLNMLVNDPEVSVGVGNVIFEPGCRNHWHVHKDGYQILLVTGGEGWYQEEGKPARRLMAGDVVVTHKGIKHWHGATKDSWFEHLAITAGNSEFLEPVTDEVYEGLENQ
K59-68_00048	513	1	hp	S	hypothetical protein	Function unknown	06AS1@bactNOG,0NRYK@firmNOG,0Y0V4@NOG	MEKELSKRIIDELLTYLYSHEITEIRIGVEFAEEGLFIEIQGTAETQPEDLDVLADLLNNPRDPSMEIYYQELLGNPRHDREDYHLLGSLIDDVEIMYAQPIINIKIFRRASHSYY
K59-68_00049	507	1	hp	S	Membrane protein	Function unknown	05D36@bactNOG,0NE77@firmNOG,0XPGQ@NOG	MENETDVIYIHPQKRIVSQKRKYFYLGFTGVFFLFIGLLSNTPTDNWSGLLTILTSPSNLLTDYFALGGFGSAFINVGILTLLSVLLAYRHKVILNGPLFASILTVTGFSFFGKNLYNSISIILGVYLYAVFVNKPFSQYIMIGLFGSALSPVVSYITFGMRFPLLIGILLGNLAGIAIGLLLPPLAAQTLVFHRGFTLYNIGFTSGLIAMTFTAVLRLFSYSIVENTLVFNEYHFPLIWIIFGFFSLTVGIGFYYNSFRLLGIREIFDSSGKLTTDFIANSGIGATLINIGLVGLMLSSYVLLVGGQLNGPVIGAILSAVGFSAFGCHLKNSFPILVGIFIASLFGTFHEITSTGMLVAAVFGTGLAPISGFYGSFYGVIAGVLHIALVHNVSTLHGG…
K59-68_00050	515	1	hp	K	transcriptional regulator	Transcription	04VPS@bacNOG,05X7Q@bactNOG,0NM4Y@firmNOG,COG1309@NOG	MRRKVYTKDQILKAAYDVVAKEGFKGFTARNIAKKMGISTQPIYLEFKNMEDLKNTLLDSIFEQLKEDVFPIERTGDKIIDLGLNYIYFAKKHHSLYMALYIDEHGDGKKMHDFSYNYFREIVKEDERYNQLSDEYVDALHTGTWVAVTGLASLMSSNIMHPTEEQIIALIKRTIDSILALDNPEIIR
K59-68_00052	497	1	cbaH	M	Choloylglycine hydrolase	Cell wall/membrane/envelope biogenesis	COG3049@NOG	MCTAITYATKDHYFGRNFDYEMSYNEVVTITPRNYRFDFRKVKNLDKHYAMIGIAAGVSNYPLYYEATNEKGLSMAGLNFPGNADYKELQEGKDNVAPFEFIPWILGQCSTIDEAKELLATINLVNIDFSEKLPLSPLHWLLADKEKSIVIESMKDGLHLYDNPVGVLTNNPPFDYQLFNLNNYRSLSNGTRV
K59-68_00054	503	1	cbaH	M	Choloylglycine hydrolase	Cell wall/membrane/envelope biogenesis	COG3049@NOG	MGGLGLPGDLSSVSRFVKATFTKMNAASGDSESESISQFFHILGSVEQQKGVCDTGEGKYEYTIYSSCCNVDKGIYYYRTYEDSQITAVNMNKEDLDRHELVSYPVIKEQQINYVN
LCT-EF90_00002	9	2	res	L	resolvase	Replication, recombination and repair	05C6I@bactNOG,0EPJN@cloNOG,0NE0K@firmNOG,COG1961@NOG	MDKKNVYLRKGKRITKQQKKIQEAFNNTREVEIIPAKVTNSDIRKKRVAAYCRVSTYAEAQSGSFELQIQTYKEKVLLNPEWELVDIYADRGVSGTTIKKREEFNRMLEDCRLGKIDLIIVKSISRFSRNTVDFITVTRELRTLPNPVGVLIEDLNLNTLDLATETLLLFTSAVAQAESEQKSEAILWSIVERFKKGLAIIPTHNLLGYKKDKFGKVVIEESEAEVVRFIYRNFIEGVCAIDIANLLNEADIPTAMGRKWKSSSIYRILRNEKYYGLVIMQKTYTVDCFTHKTRINRGEKPKYLLKNGVPAIVSEEEWNLVQQLLSNPHNSRNNRITKDIEKPKTFISTIKSGVFKGFIVIDVKWTKKEIADVLSEGENIY
LCT-EF90_00003	9	2	hp42	S	hypothetical protein	Function unknown	05QW0@bactNOG,0EUJF@cloNOG,0NMZR@firmNOG,11XX8@NOG	MNKLNFDDYNFEVINVETTGNYLLTLNKNSITFDKSIAEALGYSSHIRPLLDRENKIFAIQACKANSLKSIPFSKSESQQKGSIKMQYGALRNILRSLMKDKWKEEMRYQLEGELIPDKKAMIFELEKFNELPLKSRKGN
LCT-EF90_00005	9	5	hp23	S	hypothetical protein	Function unknown		MSWINDIFSIKAIKDINYRKKQDKQRATNDLQLTMLRNNIERHELEIDEYRKKQLEHEITYRSKEWTFQDYNNFSSSYLNEARRLLEDGEIRKLILLINELFTRKSIVNGTWYAATAITGNQSYLHPDIFNIKKVCYHLPIFPSEFLSNETRTNLEKLGWYKLDFETRTNLEKLGWNKLDFEYVNKILIDILCEVTALCSIGEAEKWDMNIYINDRSRVADYYECESTPRIRSIKEITKKHVELFINYEGFSYSTINKSVFDKVSEYLKNNCPVQINYDIYKYNNLNGGEFELTIDYKDIINNIVEYALPIIQEKKNSWSEWIEKIHLMQMKYEGPWNGYDHMKILETLTKTYFNFNIYDLQAVSHHKDENLNSKIKHRLEHENLRKLFPEEVFLIEIE…
LCT-EF90_00006	221	30	duf960	S	Staphylococcal protein of unknown function (DUF960)	Function unknown	065WX@bactNOG,0NQN8@firmNOG,1265C@NOG	MFQNKGQRYVTKGVMDSLPVELQALCWNLIDQNSQKQLPLDYLQIFEFSTEKGNQKLVHRQEEPEERKEYLISPKLRLKSVSQKIWAIDSGEYQTMLLPEEY
LCT-EF90_00010	211	22	hp5	S	Mor transcription activator family	Function unknown	06FA9@bactNOG,0NS29@firmNOG,0XYSI@NOG	MEIDKTCLSNSYKSMNDFFEEMELDSELLYQFYLAFRGQQISFPMKMYDRELVRKRIENMIEQEKNVDIRQLTEVYGFSTRWIQEVIKQKERRRVHG
LCT-EF90_00011	182	21	hp6	S	hypothetical protein	Function unknown		MAKLIVLGGLIYGGYWLYKYMLAHPNIDKGNVIKTVGVIIVGLIALTKKNNTNSPKLMRTYRCRGCGREISTSFNPSESPQGRDRCHTGYRHYWERID
LCT-EF90_00019	4	2	yhdJ	V	DNA methylase n-4 n-6 domain protein	Defense mechanisms	08M6F@bactNOG,COG0863@NOG	MDKKLISEQRNYIVLNTKQAKKILLEHFSDTDIEVDFGLPEIDDRYDVWRVPVIYKEQAIGNYIIDAFTGKIVIKKSTTMELLVSRIEEIDREKNKPKKEARKKKSEYIISELPNMLIHGDSEIVLDDLPKESVDLVFTSPPYYNARVEYSEYKNYEEYLTLIRSIIKKTKRVLVDGKFFVMNISPVLIPRANRSQSSKRIAVPFDIHQIFIEEGYEFIDDIIWQKPEGAGWASGRGRRFAADRNPMQYKPVPVTEYVLVYRKKSDKLIDWFIRNHPNKDIVEDSKVKDDYEKTNVWYISPARDKRHRAIFPRELAERVIKYYSFKNDVILDPFGGLGTTGKAALSLDRRFVSIELDKDYFESSLSDFNKEFSILEKDIEIIDKDC
LCT-EF90_00020	4	2	tnp	L	transposase	Replication, recombination and repair	04REC@bacNOG,05EUN@bactNOG,0NEW8@firmNOG,COG3666@NOG	MQEILLSYRTIAHFCVSNDVQELTNKGLDALTAYLRERNLINDKLFIDRTKILTDANKYSFVWKQNTICFDQMNGRKSFC
LCT-EF90_00021	4	2	hsdR	V	Type ii restriction enzyme	Defense mechanisms	071JJ@bactNOG,0YYUN@NOG	MDLKYSEEETQLIVQLNMDSILSEEKNLNHVFTSSLTERKLKNFLSATSYKGKKYIEEIVEQFILEFNTTKKELYDDKQFLMFKKYNSHFRIVNNYKNEATKVIKGGAKTLLSQLGDQSIDNIVISVLQGGNVRDVTELITRTKLLLSNAALLDLLLSLNNESDINIKEFFEYLKKNIQLSADNSENMLLTLWTLGLTKKSLDNIVRGRANLEEYINNLNRTLDEAVSNIEDLFGNISGEINLNGKIIEVNWDFISLLFTAIGAQTLTIRGSDKSTNGKFFERLILGSSLSMMGFQYMEEMPEEVSPSDKLFILSSTESNERETDATVIYNNKAISIDIGFIGGGNPEISADKVTRFRSDKIIGKIDHQMVPLIIVDTINNKTVIKSIASSLGGTAIEM…
LCT-EF90_00022	68	5	pts	G	phosphotransferase system	Carbohydrate transport and metabolism	COG1762@NOG	MNKRIREILKLIIKNPEMKLSTLTSELDLTRRQINYAINQFNEELKTKNIPLIQRSHSGNITVPIEVIQMISQPDYDIGDDQELVVLTDSERQALIVMTLIANIDYISLDHLVDAVDVSKTTVMEDIKRTEPFIRNYSLTIRYNRMNGYQLVGSEHRILQLLSDLVKRYPIFRREMIRRKLAQDVSEEEIVHLIHNMEQMLHLSYSDESVDYLQTSARFLVSRGIKMSDKHAFFPDDVTDTPEFRMLMILVHETGWSLSKSYMEWFTLLFLTSNIFESKTTQNYDSDQELRKLISQMVENFQNQTLILIDDREDFERRILSHLRPACFRIRYNLSLGVYSIDSLIKDSNHAILIDLMKELIIPIENWLNKAFPNDELDLLSYYFGYQLSNHNKLNKQRQ…
LCT-EF90_00023	69	5	eda	G	Aldolase	Carbohydrate transport and metabolism	08UHU@bactNOG,0NE62@firmNOG,COG0800@NOG	MRLADYPKLTVIMRGYTFDQADAILQAMQEFDHQFAVEMTMNTKGALENIHELNQRYGDTTYIGAGTVRTLEQAQACYEAGAKFLLGPHMFTKEMLSYANKKGLLAVPAAMTPSEVDRMFKEGADIVKVFPAAVVTPRFFKDIQAPLGKLPLMGVGGISKENAKEFFEQGASYLGLGSGMFNKQDIEELNVKNLARSMKELIEVIK
LCT-EF90_00024	68	5	pts	G	phosphotransferase system	Carbohydrate transport and metabolism	05X15@bactNOG,0NNSC@firmNOG,COG1762@NOG	MELYLNEELVFRNVQAKTDSEVLAFLASEMYKKNYVKEEYIQAIQEREKEYPTGLPSTPPGIAIPHANYEMVNKTTLAIATLKDPVLFHNMENNNEQLPIQIVIMMAIGEPHGQVEMLQKIVGIIQDEPLRQEMIRAGNDTELLELLKKAVF
LCT-EF90_00025	69	5	pts	G	phosphotransferase system	Carbohydrate transport and metabolism	04WDD@bacNOG,090UW@bactNOG,0NPKX@firmNOG,COG3414@NOG	MKRILVACGNGIATSTVVATKVREYLQQHGIDVSTTQTKLMEVPGKVQDYDLLVTTGQFDGQTGGVPVIKGMPILTGIGADQTMEEILNLLK
LCT-EF90_00026	68	5	pts	G	PTS system, galactitol-specific IIc component	Carbohydrate transport and metabolism	05DT3@bactNOG,0NEQK@firmNOG,COG3775@NOG	MKIIMNVFNFFIDAGPTVMLPVIITIIGLIFGLKISRAFKSGLTLGIGFAGIKLILDFMTTNVGPAAKAMVDRTGVKLDALDVGWGSIAAVTWASPIIPILIFAILLVNIVLLILKRTHTLDVDIWNYHHMAIVGVMVYFVTKNVFLGVGASVVMAIATFKISDWSQPMVESFFGIPGVSLPTVSALSSLVIAWPLNWLLDRIPLFRKSKFTIKDAQKYLGFFGDSMIMGLVIGMVIGVLAGYDIKAVLQLGVSMSAVLVLIPKMTSLFMEGLMPISDAAQKWSQKKFKGTRLFIGLDAAVVVGNPDVITTALIIIPLTIALALVLPGNRVLPFADLAVVPFRVAMVVALTRGNLLKNIIIGLVVTASLLWCGSATAPMLTAIAKSVGINLGTSSMLIS…
LCT-EF90_00027	72	5	dgoA	M	mandelate racemase muconate lactonizing	Cell wall/membrane/envelope biogenesis	04RFD@bacNOG,05CXK@bactNOG,0P2HA@firmNOG,COG4948@NOG	MKISDVTVYKVKPRWIFVKISTDEGIEGWGEMISGTKTETVVAGAYEIGNRLIGRNPFEIERLFQEMHRSFFRGGPINGTIVSGLEMALWDIKGKAFNVPVYELLGGAARDKIKVYSWIGGDRPSEVAEQAQDRFDRGFTAVKMNATEELHYIDSYQKVDEVVERVASIRERFGDAMDIGVDFHGRVHKPMAKVLAKALEPFHPMFLEEVVLPENEEHFKEVADSVAVPLATGERLYTRWQFKNLFKQGTVDIIQPDVALCGGILETRKIAAMAEAYDMAVAPHAPYGPVALAATLQVDSCTPNVFIQEQSLGIHYNKGFDLLDFVKNKEVFQYKDGYVDLPSKPGLGLEMDEDKIKEIAQEGLIWTNPQWKNYDGTIAEW
LCT-EF90_00028	65	5	hp24	S	hypothetical protein	Function unknown		MAEALMITVFLGLLIILQIIDQKKIIVFAQSSPVRKSLSILLTVAILLIFWPEHLTDQIKLVAFASVILINGFLKEGLAKDSVVRFGVLNGNFNRYPQVQVEKLGDDKSFISFYKSKNNSFSMIFDKDQTEMMDVFQELDIHSKITLDQSSEEKRAVVKKDNE
LCT-EF90_00029	61	5	mfs	G	Major Facilitator	Carbohydrate transport and metabolism	054CC@bacNOG,08Y94@bactNOG,0P5JH@firmNOG,11MCP@NOG	MRDQTSGKMIRFYYTSLQFLYWMMFCSVYGFATLFLIYFKIDPAKIGGILALVNIVSTVLQPFISQVIIKKRKIPLITVLKTMIAGLGVILLAGVLIPNLPIITYILGGILVVSMQSFLNALAFEYSNTGYRINFGFSRAGGSFSYAVTSFLLGQLLAIYSAAILPILVIVEAVVFFVILHLLPDVKNQEVFPMTKEQDRPVSLRKKYPFLILLFLGFSFLFTFHTMINSFLAQIFENIHGGSKEVGIALMIAALCELPGMIFFEQLVKKKSSKFWLSVASISFAVRGFMMLLASSILMMEMTHLLQAFSFALFIPASAYLFNQFLADDDRVFGQTMIIIATTLGGVIGNVLGGSLLQHFGVWEMLIFGTGFAVLGALLTILGIRKIPKTGNDSDSLVE
LCT-EF90_00030	61	5	rpl	K	Transcriptional regulator	Transcription	04U0G@bacNOG,08TCI@bactNOG,0NHTZ@firmNOG,COG1737@NOG	MDTKLSESEKYLWDFIQSHILEIPSYSIVKLSEYANVSTATVVRTMKKKGYEGFTSFKHSLKEKENTNINFAALDKVDEGIKTAILKNEQEVIRTINMVESGNIEDAIQRIKAARRIMIFARGFSELIAQEMMVKFQLTGKYCEMHTDPNIIKNISRKLSKDDIVIFVSLNGETKELTTAAENCYKAEIGTILLTANRHSSLMEHIEIPFVGFKSEGSFFPDYEVRSRLPLSILARILLDSYALRTSGFTQH
LCT-EF90_00031	63	5	pfkB	G	1-phosphofructokinase	Carbohydrate transport and metabolism	04SNG@bacNOG,07UZQ@bactNOG,0NGMZ@firmNOG,COG1105@NOG	MSVYTCTLNLAIDLFIETDEMKPSQVNRTNDDDIQANGKGVNVSLIMKQLGIDSTALGFKAGFTGNYIEDYLHQKDISTDFISVPGMTRINVFTQVNKTNEEFKLVNKGPEIPQEQIKTFLNQIQKLQADDYLCVSGSLPRGVSPEILIDISRICFENKVHLIIDSSYPEIIDCLPYQPFLLKPNEEELQSWYNVELSDREGYIHYAERLIADGAKNVLLSLGGEGGIFLNKDIVYSGNSPKGKVVNTACAGDTLLGTFLAGYLKGEQVDINLKKSLAAGSSTAFRKGLTDFSDVAELEKQIEIKEGASKK
LCT-EF90_00032	64	5	pts	G	phosphotransferase system	Carbohydrate transport and metabolism	04RQ2@bacNOG,05DM4@bactNOG,0NDMM@firmNOG,COG1299@NOG,COG1445@NOG	MTTYKIVAATGCPTGIAHTYMAQEALEQAAKRKGVSIKVETHGQVGIENELTPEEIKNADAVIIAADKDVQAERFAGKRVIDVPVSKGIKDADQLIEDALAGKGSITAENKTVDAAGEKAEMGVAAGIGHSIYKNLMNGVSHMLPFVVAGGVIIAISFAIWGVYSFDPNDPTYNPTAAMLKGVGDAAMGMMVPILAAYIAEGIAKRPGLVVGFVGGLLANSGGAGFLGGIFAGFLAGYFILLLQKVMKGLPKQLDGLKAIFLYPVIGVLFVGVVMSLLANPMEAVNQGMMNFLAGFQNSNPLILGIIVGCMSAFDMGGPVNKAAYVTGTALLAQGNHTFMAGVSAACIAPPLITGFAALFFGKYFDTNDRNAGLVNFILGSTHITEGAIPFAAKDPLRV…
LCT-EF90_00033	64	5	pts	G	phosphotransferase system	Carbohydrate transport and metabolism	04W71@bacNOG,05TM3@bactNOG,0NN4I@firmNOG,COG1762@NOG	MTLIKTNKVFMNKNFTTQDEVMNFLADQSIVLSISEDRDAVYEKLMEREEESTTGMMDGFAIPHAKDASIKDADIVIVRLNGKVDWKSLDGEGTDFVIALFIPDSEAGTTHLKFLSQVARLLMHKDVTEGLKQAQSAEEIAELLNQKLEEN
LCT-EF90_00034	64	5	lacD	G	Aldolase	Carbohydrate transport and metabolism	05D2M@bactNOG,COG3684@NOG	MPLTEKKKTYIRQLSNESGIISALAIDQRGALKKMIGKFQNQSATDEQIINFKKIISSELTPYASAILLDPEYGLPAAEVRDKNAGLLLAYEKTGYDASTPGRLPDILSIWSVKRLKEQGADACKFLLYYDVDESDDINDQKKAFMERIGSECVAEDLPFFLELVSYDANDPDTSSKEYALKKPHKVNEMMKEFSKPRYGVDVLKVEVPVNMNYVDGYTKNEVAYTKEEAAAYFKEQSETTNLPFIFLSAGVTAELFQETLKFAKEAGSTFNGVLCGRATWANGVEPFVTKGEYAAKEWMQTQGRKNIEELNNVLKETATAIKL
LCT-EF90_00035	262	5	yjaD	K	Transcriptional regulator	Transcription	05NMU@bactNOG,0EU3Q@cloNOG,0NNVS@firmNOG,COG1309@NOG	MKKEDRRVKKTEKALAEALSKLLVDKKIQNITIRELTETADLHRSTFYTHYTDIYDLYEKLENSFFQDLDEIISYDTTHSYEDLYAHLIDYVYTNTFVYKLFVINHGDIQFQKRLNNLIEENYLKIWLQEDKKTVITEEMRYFTIYHIQGCLSVLNHWVEKQFCIL
LCT-EF90_00036	262	5	hp25	S	hypothetical protein	Function unknown	05M8S@bactNOG,0P4IN@firmNOG,11V17@NOG	MELAFKQLEKKDYKKAIQFAIKGMHFDWYTKNKLLLNLYGRYFWYLELNRATQIIALYADDELAGVLLADIKGKSKKHHSFSQKLYVKLFDFLQNAFVKDSKGGYDDTNDELLSDYLKKHSPDGEIVFLAANPDLKIKGIGSKLLKEFERREQGKEVFLFTDSGCTYQFYERRGFERKKEKDIVMKILNKEVDLRCMLYSKIIQ
LCT-EF90_00037	4	4	ydhQ	K	Transcriptional regulator	Transcription	04TMN@bacNOG,08SGB@bactNOG,0NHRM@firmNOG,COG2188@NOG	MPKYKEIALALKERIVEGKYQEGSKLPEQESLAREFKTSRVTIRKAIQLLIDEGLLYMRRGSGTFIRSNIRQENENVTQVNNVFGTSSQENTNVTSKIIRFDVRFPTDXXXXEYTSISSDL
LCT-EF90_00038	9	2	hp43	S	hypothetical protein	Function unknown		MKKYLAFIVLAMGIITNILLLSGLYLFESQTILGLLLGSLGAIFSIINFKKMDTQINKICMLIGGVINAFPVLYFIFLFITLG
LCT-EF90_00039	390	3	hp35	S	hypothetical protein	Function unknown		MNQNLFMEALDSTIEKLKKDIRHYNRIISVGNIIKIILSASIPILIHQASEHRSLLLVVSIASAIITIIQSGISSFNYENKVQAATQILMKIENEKLLFTTKTMPYQQTEEENFHLLVLNLQNELKEIISDFNQVNN
UWECCcat_00025	9	1	cat	V	Chloramphenicol acetyltransferase	Defense mechanisms		MNFNKIDLDNWKRKEIFNHYLNQQTTFSITTEIDISVLYRNIKQEGYKFYPAFIFLVTRVINSNTAFRTGYNSDGELGYWDKLEPLYTIFDGVSKTFSGIWTPVKNDFKEFYDLYLSDVEKYNGSGKLFPKTPIPENAFSLSIIPWTSFTGFNLNINNNSNYLLPIITAGKFINKGNSIYLPLSLQVHHSVCDGYHAGLFMNSIQELSDRPNDWLL
ECC_0001	510	30	rlmH12	A	methylates the pseudouridine at position 1915 (m3Psi1915) in 23S rRNA	rRNA processing	0IK0A@euNOG,COG4845@NOG
